# Supplementary material for: Ubiquinone Metabolism and Transcription HIF-1 Targets Pathway Are Toxicity Signature Pathways Present in Extracellular Vesicles of Paraquat-Exposed Human Brain Microvascular Endothelial Cells
Source: Int J Mol Sci. 2021 May 11;22(10):5065. doi: 10.3390/ijms22105065 (PMC8150401; doi:10.3390/ijms22105065)
Supplement: Supplementary file 1 [file ijms-22-05065-s001.zip]

Archive with 5 entries (4 files):
- ijms-1210631-supplementary/
- ijms-1210631-supplementary/Figures_S1_S2_S3.pdf
- ijms-1210631-supplementary/Table_S1.xlsx
- ijms-1210631-supplementary/Table_S2.xlsx
- ijms-1210631-supplementary/Table_S3.xlsx
