# Supplementary material for: Ubiquinone Metabolism and Transcription HIF-1 Targets Pathway Are Toxicity Signature Pathways Present in Extracellular Vesicles of Paraquat-Exposed Human Brain Microvascular Endothelial Cells
Source: Int J Mol Sci. 2021 May 11;22(10):5065. doi: 10.3390/ijms22105065 (PMC8150401; doi:10.3390/ijms22105065)
Supplement: Supplementary file 1 [file ijms-22-05065-s001.zip › ijms-1210631-supplementary/Table_S1.xlsx]

## Sheet: EV_protein_identified
Protein	nPeptide
ARF3;ARF1	9
C4A;C4A;C4B	8
CALM1;CALM2;CALM3	2
EIF3CL;EIF3C	10
GSTA1;GSTA2	2
HBD;HBB	2
HIST1H2BK;H2BFS;HIST1H2BD;HIST1H2BC;HIST2H2BF;HIST2H2BF;HIST1H2BH;HIST1H2BN;HIST1H2BM;HIST1H2BL	4
HIST2H2AC;HIST2H2AA3	2
HSPA1A;HSPA1B	10
MAGOH;MAGOHB	2
MOB1B;MOB1B;MOB1A	3
MYL12B;MYL12A	6
SNRPB;SNRPB;SNRPB;SNRPN;SNRPN	5
SNRPGP15;SNRPG	2
SRSF2;SRSF2;SRSF8;SRSF8	2
U2AF1L5;U2AF1	3
A2M	3
AARS	10
ABCE1	8
ABCF1	5
ACAA2	2
ACADVL	6
ACAP1	2
ACAT1	10
ACAT2	2
ACLY	10
ACO1	3
ACO2	8
ACOT13	3
ACOT7	5
ACOT9	3
ACP1	3
ACTBL2	2
ACTC1	10
ACTG1	10
ACTL6A	2
ACTN1	10
ACTN4	8
ACTR10	2
ACTR1B	3
ACTR2	10
ACTR3	10
ADAM10	3
ADAMTS1	5
ADH5	8
ADK	4
ADRM1	3
ADSS	5
AFG3L2	5
AGO2	4
AGRN	8
AHCY	10
AHCYL2	2
AHNAK	10
AHSA1	4
AHSG	2
AIDA	3
AIFM1	3
AIMP1	7
AIMP2	2
AK1	6
AKR1A1	2
AKR1B1	5
AKR1C3	2
ALB	6
ALDH18A1	3
ALDH1A1	2
ALDH2	3
ALDH7A1	7
ALDH9A1	5
ALDOA	10
ALDOC	6
ANPEP	10
ANXA1	10
ANXA11	6
ANXA2	10
ANXA5	9
ANXA6	9
ANXA7	2
AP1B1	10
AP1G1	3
AP1M1	4
AP1S2	2
AP2A1	8
AP2A2	10
AP2B1	3
AP2M1	8
AP2S1	2
AP3B1	5
AP3D1	2
AP3M1	2
APEX1	10
API5	10
APLP2	8
APMAP	8
APOB	9
APOE	6
APOM	3
APP	10
APRT	4
ARCN1	10
ARF4	2
ARF5	2
ARF6	2
ARFIP1	4
ARHGAP1	2
ARHGAP17	4
ARHGAP18	2
ARHGAP29	2
ARHGDIA	6
ARHGDIB	2
ARHGEF1	2
ARHGEF2	2
ARHGEF7	2
ARL1	2
ARL3	5
ARL8B	5
ARMCX3	2
ARPC1A	4
ARPC1B	7
ARPC2	10
ARPC3	9
ARPC4	5
ARPC5	2
ARRB1	2
ASNA1	3
ASPH	2
ATAD3A	2
ATIC	10
ATL3	3
ATP1A1	10
ATP2A2	5
ATP5A1	10
ATP5B	10
ATP5C1	8
ATP5F1	3
ATP5H	3
ATP5I	3
ATP5J	3
ATP5J2	2
ATP5L	4
ATP5O	7
ATP6V1A	5
ATP6V1B2	3
ATP6V1D	2
ATP6V1E1	3
ATP6V1G1	4
ATP6V1H	2
ATXN10	2
BAG6	2
BANF1	4
BASP1	8
BAX	2
BCAS2	2
BCAT1	2
BCCIP	2
BCLAF1	2
BDH2	2
BGN	6
BIN1	2
BLVRA	7
BLVRB	2
BMP1	2
BRK1	2
BSG	3
BTF3	2
BUB3	5
BUD31	5
BZW1	8
BZW2	4
C12orf10	2
C14orf159	2
C14orf166	5
C1QBP	2
C3orf58	3
CACYBP	6
CAD	3
CALD1	10
CALR	5
CAMK2D	3
CAND1	10
CANX	10
CAP1	10
CAPG	7
CAPN1	10
CAPN2	10
CAPNS1	5
CAPRIN1	4
CAPZA1	3
CAPZA2	10
CAPZB	10
CARS	10
CASP7	3
CAV1	4
CAVIN1	10
CAVIN2	2
CBR1	4
CBX1	2
CBX3	7
CBX5	3
CCAR1	2
CCAR2	4
CCDC22	2
CCDC25	2
CCDC80	3
CCT2	10
CCT3	10
CCT4	10
CCT5	10
CCT6A	10
CCT7	10
CCT8	10
CD2AP	3
CD44	2
CD59	5
CD9	2
CDC37	8
CDC42	8
CDC42BPB	3
CDK17	3
CDK5RAP3	3
CDV3	2
CFI	2
CFL1	10
CFL2	8
CHD4	3
CHID1	2
CHMP3	3
CHMP4B	2
CHORDC1	6
CHP1	2
CHST14	7
CKAP4	10
CKAP5	4
CLIC1	10
CLIC4	5
CLSTN1	3
CLTA	7
CLTB	4
CLTC	10
CLU	10
CMPK1	5
CNBP	6
CNDP2	2
CNN3	4
CNOT1	3
COL12A1	7
COL18A1	9
COL1A1	10
COL1A2	10
COL2A1	5
COL3A1	2
COL4A2	6
COL5A1	9
COL5A2	9
COL6A1	5
COL6A2	2
COLGALT1	6
COPA	10
COPB1	9
COPB2	10
COPE	2
COPG1	8
COPG2	2
COPS2	2
COPS4	6
COPS5	4
COPS6	2
COPS8	2
COPZ1	2
CORO1A	3
CORO1B	10
CORO1C	10
COTL1	4
COX4I1	4
COX5A	4
COX5B	5
COX7A2	2
CPNE2	3
CPOX	3
CPSF1	6
CPSF7	2
CPT1A	2
CRIM1	2
CRIP2	3
CRTAP	2
CS	5
CSE1L	10
CSK	6
CSNK1A1	2
CSNK1D	2
CSNK2A1	2
CSNK2B	2
CSRP1	4
CSTF2	3
CSTF3	4
CTBP1	5
CTBP2	2
CTGF	10
CTNNA1	10
CTNNB1	10
CTNNBL1	3
CTNND1	3
CTPS1	10
CTSA	4
CTSB	10
CTSC	3
CTSD	3
CTSF	2
CTTN	3
CUL2	10
CUL3	4
CUL4B	9
CUL5	3
CYB5R3	5
CYC1	2
CYFIP1	10
CYR61	8
DAB2	2
DAD1	4
DARS	10
DAZAP1	5
DBN1	2
DBNL	2
DCTD	2
DCTN1	5
DCTN2	10
DCTN4	2
DCUN1D1	2
DDAH1	2
DDB1	10
DDB2	2
DDOST	10
DDX1	10
DDX17	10
DDX18	3
DDX19A	9
DDX21	7
DDX23	5
DDX39A	10
DDX39B	8
DDX3X	10
DDX42	6
DDX46	5
DDX5	10
DDX6	3
DECR1	7
DEK	3
DENR	2
DHX15	10
DHX9	10
DIAPH1	8
DIS3	6
DKK1	2
DLAT	3
DLD	10
DLST	3
DNAJA2	3
DNAJB1	4
DNAJB11	5
DNAJB4	8
DNAJC10	4
DNAJC3	8
DNAJC7	4
DNAJC8	4
DNM1L	9
DNM2	10
DOCK1	3
DPY30	2
DPYSL2	10
DPYSL3	10
DRG1	10
DRG2	3
DST	2
DSTN	10
DTD1	3
DUSP23	2
DYNC1H1	10
DYNC1I2	2
DYNC1LI2	2
DYNLL1	2
DYSF	3
ECH1	3
ECHDC1	2
ECHS1	8
ECI2	3
ECM29	6
EDF1	4
EDIL3	2
EEA1	5
EEF1A1	10
EEF1B2	3
EEF1D	10
EEF1G	10
EEF2	10
EFEMP1	6
EFHD2	4
EFL1	2
EFTUD2	8
EHD1	10
EHD2	10
EHD3	4
EHD4	9
EIF1	2
EIF2A	5
EIF2AK2	2
EIF2B1	2
EIF2B4	2
EIF2S1	10
EIF2S2	7
EIF2S3	10
EIF3A	10
EIF3B	10
EIF3D	7
EIF3E	9
EIF3F	6
EIF3G	3
EIF3H	5
EIF3I	6
EIF3J	4
EIF3K	3
EIF3L	8
EIF4A1	10
EIF4A2	2
EIF4A3	10
EIF4B	4
EIF4E	4
EIF4G1	5
EIF4G2	5
EIF4H	3
EIF5	8
EIF5A	10
EIF5B	10
EIF6	3
ELAVL1	3
EML1	2
EML2	4
EML3	5
EML4	2
ENG	3
ENO1	10
ENO3	3
EOGT	3
EPHX1	4
EPN2	2
EPRS	10
EPS15L1	2
ERGIC1	2
ERLIN2	2
ERP29	7
ERP44	4
ESD	7
ESYT1	9
ETF1	10
ETFA	8
ETFB	8
EXOC7	2
EXOSC4	3
EXOSC5	2
EXOSC9	2
EXT2	3
EZR	10
F11R	3
F2	5
F5	8
FAM107B	2
FAM129B	9
FAM213A	8
FAM49B	4
FAM98A	5
FAM98B	4
FAP	4
FARSA	4
FARSB	10
FASN	10
FBL	5
FBLIM1	3
FBLN1	3
FBN1	10
FBN2	8
FCGRT	3
FDXR	5
FEN1	4
FERMT2	10
FGF2	3
FHL1	9
FHL2	10
FKBP3	10
FKBP4	10
FKBP5	9
FLII	8
FLNA	10
FLNB	10
FLNC	10
FLOT1	4
FLOT2	3
FMNL2	2
FN1	10
FOCAD	2
FSCN1	10
FSTL1	10
FUBP1	10
FUS	4
FUT8	2
G3BP1	4
G6PD	10
GALK1	3
GALNT1	2
GALNT2	8
GANAB	10
GAPDH	10
GARS	10
GART	5
GBA	5
GBP1	3
GCN1	7
GDI2	10
GFPT1	5
GGH	6
GLB1	5
GLG1	10
GLIPR2	2
GMPPB	3
GMPR2	6
GMPS	7
GNA11	3
GNAI2	9
GNB1	4
GNB2	5
GNG12	3
GNPDA1	2
GNPTG	3
GOT2	2
GPD1L	2
GPD2	2
GPI	3
GPS1	2
GPX1	6
GPX4	3
GRHPR	4
GRN	10
GRPEL1	2
GSK3B	2
GSN	10
GSPT1	9
GSR	4
GSTK1	2
GSTM2	2
GSTO1	4
GSTP1	3
GTF2F2	2
GTF2I	2
H1F0	4
H1FX	2
HADH	2
HADHA	10
HADHB	6
HARS	10
HBA1	8
HCFC1	2
HDAC1	2
HDGF	7
HDGFL2	2
HDLBP	10
HEATR1	3
HEXB	10
HGS	2
HIBCH	5
HINT1	5
HIP1R	2
HIST1H1B	10
HIST1H1C	10
HIST1H4A	7
HIST2H3A	3
HK1	10
HLA-A	5
HLA-C	4
HMGB1	10
HMGB2	10
HMGB3	7
HMGCL	2
HMOX1	4
HMOX2	3
HNRNPA0	3
HNRNPA1	10
HNRNPA2B1	10
HNRNPA3	10
HNRNPAB	6
HNRNPC	10
HNRNPD	10
HNRNPDL	7
HNRNPH1	10
HNRNPH3	3
HNRNPK	10
HNRNPL	10
HNRNPM	10
HNRNPR	10
HNRNPU	10
HNRNPUL1	8
HNRNPUL2	6
HP1BP3	5
HPCAL1	2
HPRT1	4
HPSE	3
HSD17B10	3
HSD17B4	6
HSDL1	2
HSP90AA1	10
HSP90AB1	10
HSP90B1	10
HSPA4	10
HSPA5	10
HSPA8	10
HSPA9	10
HSPB1	10
HSPD1	10
HSPE1	10
HSPG2	10
HSPH1	10
HTRA1	9
HUWE1	5
HYOU1	10
IARS	10
IDH1	5
IDH2	10
IDH3A	4
IFI16	10
IGF2BP1	2
IGF2BP3	2
IGFBP2	7
IGFBP4	3
IGFBP5	2
IGFBP7	10
ILF2	10
ILF3	10
ILK	5
ILKAP	4
IMMT	5
IMPDH1	2
IMPDH2	7
INF2	2
IPO4	3
IPO5	8
IPO7	6
IPO9	3
IQGAP1	10
IST1	4
ITGA2	6
ITGA3	2
ITGA5	6
ITGA6	2
ITGAV	4
ITGB1	10
ITIH2	3
ITIH3	5
JUP	3
KARS	10
KCTD12	6
KDELC1	2
KHDRBS1	3
KHSRP	9
KIF2A	2
KIF5B	10
KIF5C	4
KLC1	4
KLC2	2
KPNA2	5
KPNA6	2
KPNB1	10
KRT1	10
KRT10	6
KRT18	2
KRT2	4
KRT7	2
KRT9	4
KTN1	10
LAMA4	6
LAMB1	10
LAMC1	10
LAMP1	3
LAMTOR1	2
LANCL1	2
LAP3	2
LARS	10
LASP1	9
LCP1	2
LDHA	9
LDHB	7
LGALS1	6
LGALS3	4
LIMA1	3
LIMS1	8
LMAN2	8
LMNA	10
LMNB1	5
LMNB2	10
LNPEP	2
LONP1	7
LOX	5
LOXL2	10
LRP1	4
LRPAP1	2
LRPPRC	10
LRRC40	4
LRRC47	7
LRRC59	10
LSM2	3
LSM3	2
LSM4	2
LSM6	4
LSM7	2
LTBP1	3
LTBP2	5
LTBP3	6
LYPLA1	2
MACF1	10
MANF	9
MAP1B	7
MAP1S	2
MAP2K1	6
MAP4	6
MAP4K4	3
MAPK1	2
MAPK3	5
MAPRE1	8
MARCKS	6
MARCKSL1	3
MARS	10
MAT2A	4
MAT2B	5
MATR3	3
MBNL1	2
MBOAT7	2
MCAM	7
MCM3	4
MCM5	3
MCM6	5
MCTS1	4
MCU	2
MDH2	10
MDK	2
ME2	3
MESDC2	2
METAP2	3
METTL1	2
MFGE8	2
MGAT1	9
MGAT5	3
MGEA5	2
MGST1	2
MGST3	2
MICALL1	3
MLEC	4
MMP14	10
MMP2	8
MMS19	2
MOV10	3
MPST	5
MRPL12	3
MRPL19	2
MRPS27	2
MSN	10
MT-CO2	4
MTA2	2
MTCH2	3
MTHFD1	10
MTHFD1L	2
MVD	2
MVP	10
MYCBP	2
MYH10	10
MYH9	10
MYL6	7
MYL6B	3
MYL9	7
MYO1C	3
MYO6	5
MYOF	10
NAA10	3
NAA15	4
NAA25	5
NAA50	5
NACA	4
NAE1	8
NAGK	3
NAMPT	10
NANS	8
NAP1L1	10
NAP1L4	6
NAPA	6
NARS	10
NCBP1	2
NCEH1	4
NCKAP1	10
NCL	10
NCOA5	4
NDUFA13	2
NDUFA4	2
NDUFA5	2
NDUFA9	3
NDUFB4	2
NDUFB9	2
NDUFS1	5
NDUFS2	2
NDUFS3	2
NDUFV1	4
NELFB	2
NES	5
NEU1	2
NFKB1	2
NHLRC2	2
NID1	6
NME1	2
NME2	10
NMT1	3
NNMT	4
NNT	3
NONO	9
NOP2	2
NOP56	9
NOP58	4
NPEPPS	6
NPLOC4	6
NPM1	10
NQO1	8
NRAS	2
NRP1	10
NRP2	6
NSDHL	2
NSF	6
NT5E	2
NUCB1	10
NUCB2	7
NUDC	5
NUDCD1	3
NUDT16	2
NUDT21	4
NUDT4	6
NUDT5	2
NUMA1	6
NUP54	2
NUP93	4
OCIAD2	2
OGDH	2
OLA1	10
OPA1	4
OS9	2
OSBP	6
OTUB1	3
P3H1	2
P4HB	10
PA2G4	10
PABPC1	10
PABPC4	2
PACS1	3
PACSIN2	6
PAFAH1B1	10
PAFAH1B3	2
PAICS	9
PAIP1	2
PAK2	2
PAM	8
PAPSS1	2
PAPSS2	7
PARP1	10
PARVA	2
PBXIP1	2
PCBP1	6
PCBP2	8
PCID2	2
PCNA	2
PCNP	5
PCYT1A	2
PDAP1	2
PDCD10	2
PDCD5	4
PDCD6IP	10
PDHA1	9
PDHB	4
PDIA3	10
PDIA4	10
PDIA5	7
PDIA6	10
PDLIM1	3
PDLIM4	3
PDLIM5	4
PDLIM7	3
PEBP1	7
PFAS	3
PFDN2	2
PFDN6	3
PFKL	6
PFKM	2
PFKP	10
PFN1	4
PGAM1	8
PGAM5	4
PGD	10
PGK1	10
PGM2L1	2
PGM3	2
PHB	10
PHB2	10
PHGDH	5
PICALM	3
PIN4	3
PIP4K2A	4
PIR	2
PITPNB	2
PITRM1	6
PKM	10
PKN1	2
PLAA	2
PLAT	10
PLAU	4
PLD3	2
PLEC	10
PLG	2
PLIN3	2
PLOD1	10
PLOD2	10
PLOD3	10
PLS1	2
PLS3	10
PLSCR3	2
PLTP	6
PLXND1	2
PML	3
PMM2	2
PNP	2
PNPO	2
POGLUT1	2
POSTN	2
POTEE	5
PPA1	8
PPA2	7
PPAT	2
PPFIBP1	2
PPIA	10
PPIB	10
PPID	3
PPIE	2
PPM1F	8
PPME1	3
PPP1CA	8
PPP1CB	3
PPP1R7	6
PPP2CA	3
PPP2R1A	9
PPP2R1B	5
PPP2R2A	7
PPP2R5E	3
PPP4R3A	2
PPP5C	5
PPT1	5
PRCP	4
PRDX1	10
PRDX2	10
PRDX3	4
PRDX6	10
PREP	2
PRKACA	2
PRKACB	3
PRKAR1A	2
PRKAR2A	10
PRKDC	10
PRMT1	9
PRMT5	3
PROCR	2
PROSC	2
PRPF19	9
PRPF4	3
PRPF8	7
PRPS1	7
PRSS23	2
PSAP	10
PSAT1	2
PSMA1	4
PSMA4	3
PSMA6	3
PSMA7	5
PSMC1	7
PSMC2	10
PSMC3	9
PSMC4	6
PSMC5	10
PSMC6	10
PSMD1	10
PSMD11	10
PSMD12	5
PSMD13	7
PSMD14	3
PSMD2	10
PSMD3	10
PSMD4	5
PSMD5	8
PSMD6	8
PSMD7	8
PSMD8	7
PSMD9	2
PSME1	10
PSME2	7
PSME3	5
PSMG2	5
PSPC1	4
PTBP1	10
PTBP2	2
PTGES3	4
PTGFRN	3
PTGR1	2
PTK2	4
PTPN1	6
PTPN11	9
PTPRF	10
PTX3	2
PUS1	2
PWP1	5
PXDN	10
PYGB	10
PYGL	8
PYGM	4
PZP	2
QARS	10
QSOX1	10
RAB10	4
RAB11B	7
RAB14	6
RAB1A	3
RAB2A	5
RAB33B	2
RAB35	2
RAB3GAP2	2
RAB5B	2
RAB5C	3
RAB6A	5
RAB7A	10
RAB8A	2
RAC1	7
RAC2	2
RACK1	10
RAE1	2
RALA	2
RALB	6
RALY	5
RAN	10
RANBP1	2
RANBP2	3
RANGAP1	8
RAP1B	10
RAP1GDS1	7
RARS	10
RBBP7	3
RBM12	4
RBM25	5
RBM3	4
RBM39	2
RBM4	2
RBMX	6
RBX1	2
RCC1	3
RCC2	10
RDX	10
RECQL	6
RELA	2
REXO2	2
RHOB	2
RHOC	8
RNH1	3
ROCK2	5
RPA2	2
RPL10	5
RPL10A	10
RPL11	3
RPL12	9
RPL13	4
RPL13A	3
RPL14	5
RPL15	4
RPL17	4
RPL18	4
RPL18A	2
RPL21	4
RPL22	6
RPL22L1	2
RPL23	6
RPL23A	7
RPL24	3
RPL26L1	2
RPL27	4
RPL27A	2
RPL28	3
RPL3	5
RPL30	8
RPL31	2
RPL34	2
RPL35	3
RPL35A	5
RPL38	6
RPL4	5
RPL5	10
RPL6	7
RPL7	5
RPL7A	8
RPL8	5
RPL9	2
RPLP0	10
RPLP1	3
RPLP2	10
RPN1	10
RPN2	7
RPP14	2
RPP30	2
RPRD1B	2
RPS10	2
RPS11	6
RPS12	9
RPS13	10
RPS14	7
RPS15A	7
RPS16	6
RPS17	4
RPS18	8
RPS19	7
RPS2	7
RPS20	6
RPS21	2
RPS23	3
RPS25	5
RPS26	2
RPS27	3
RPS27A	3
RPS27L	4
RPS28	2
RPS3	10
RPS3A	10
RPS4X	10
RPS5	5
RPS6	2
RPS7	4
RPS8	10
RPS9	10
RPSA	10
RRAGA	2
RRAGC	2
RRBP1	10
RRM1	9
RRP12	2
RRP9	2
RSL1D1	2
RSU1	8
RTCA	3
RTCB	9
RTN4	3
RUVBL1	10
RUVBL2	10
S100A10	4
S100A11	5
S100A13	5
S100A16	9
S100A6	4
SACM1L	2
SAE1	4
SAP18	2
SAR1A	5
SARNP	5
SARS	10
SART3	3
SBDS	9
SCARB2	6
SCP2	2
SCPEP1	2
SDCBP	4
SDHA	4
SEC11A	4
SEC13	2
SEC23A	10
SEC23IP	2
SEC24C	8
SEC24D	4
SEC31A	10
SEC61A1	4
SEC61B	2
SEC62	2
SEPHS1	3
SERBP1	4
SERPINB8	4
SERPINB9	6
SERPINC1	2
SERPINE1	10
SERPINF1	2
SERPINH1	10
SET	6
SF1	4
SF3A1	7
SF3A3	3
SF3B1	9
SF3B2	9
SF3B3	10
SF3B6	3
SFPQ	10
SFXN1	3
SFXN3	5
SGTA	2
SH3GL1	7
SH3GLB1	3
SHMT2	5
SIL1	2
SKIV2L2	4
SLC25A12	3
SLC25A24	3
SLC25A3	6
SLC25A4	3
SLC25A5	10
SLC3A2	4
SMAD1	2
SMARCA1	5
SMARCA5	5
SMC1A	4
SMC3	2
SMPD1	4
SMS	3
SMU1	7
SND1	10
SNRNP200	10
SNRPA	2
SNRPA1	4
SNRPB2	2
SNRPD1	2
SNRPD2	6
SNRPD3	4
SNU13	7
SNX1	7
SNX2	5
SNX3	3
SNX6	6
SPARC	3
SPOCK1	4
SPTAN1	10
SPTBN1	10
SQOR	2
SRM	3
SRP14	5
SRP54	3
SRP68	3
SRP9	3
SRPRB	2
SRRT	8
SRSF1	6
SRSF3	3
SRSF6	4
SRSF7	6
SRSF9	3
SSB	10
SSBP1	5
SSR1	2
SSR3	2
SSR4	2
SSRP1	10
ST13	8
STAT1	7
STAT3	2
STAU1	4
STIP1	10
STK26	2
STMN1	9
STOM	7
STOML2	6
STRAP	4
STT3A	6
STX12	2
STXBP3	3
SUB1	5
SUCLA2	2
SUCLG1	2
SUCLG2	7
SUPT16H	6
SURF4	3
SVIL	2
SWAP70	10
SYNCRIP	10
SYNGR2	2
TACO1	2
TAGLN2	10
TALDO1	5
TAPBP	2
TARDBP	2
TARS	10
TBCA	2
TBCD	4
TCEA1	5
TCERG1	10
TCP1	10
TES	3
TFAM	3
TFPI	2
TFRC	2
TGFB1	3
TGFBI	10
TGM2	10
THBS1	10
THRAP3	8
THYN1	3
TIGAR	5
TIMM13	3
TIMP2	10
TJP1	4
TJP2	8
TKFC	2
TKT	10
TLL2	3
TLN1	10
TM9SF2	2
TM9SF3	2
TMED10	3
TMED2	2
TMED7	4
TMED9	4
TMEM109	2
TMEM132A	2
TMEM43	6
TMOD3	2
TMPO	6
TNPO1	10
TNPO3	2
TOMM34	2
TOMM70	6
TOP1	8
TOP2B	8
TOR1AIP1	2
TOR1B	2
TP53I3	9
TPI1	10
TPM1	3
TPM2	10
TPM3	10
TPM4	10
TPP1	2
TPRKB	2
TPT1	2
TRA2A	2
TRA2B	4
TRAP1	2
TRIM21	2
TRIM25	8
TRIM28	7
TRIP10	4
TRMT1	3
TROVE2	2
TSG101	2
TSN	2
TSPAN14	2
TSPO	2
TSTA3	2
TTLL12	2
TUBA1A	10
TUBA4A	8
TUBB	4
TUBB1	2
TUBB3	7
TUBB4B	10
TUBB6	10
TUFM	10
TWF1	4
TWF2	8
TXNDC5	10
TXNL1	2
TXNRD1	10
U2AF2	2
U2SURP	2
UAP1	4
UAP1L1	4
UBA1	10
UBA2	6
UBA3	3
UBA6	2
UBE2I	2
UBE2L3	8
UBE2M	4
UBE2N	2
UBLCP1	3
UBR4	2
UCHL1	5
UCHL5	4
UFD1	2
UFL1	3
UGDH	10
UGP2	2
UNC45A	7
UPF1	5
UQCR10	3
UQCRC1	8
UQCRC2	2
UQCRFS1	2
UQCRH	2
USMG5	2
USO1	5
USP14	10
USP15	2
USP5	8
USP7	5
UXS1	2
VAPA	4
VARS	10
VASP	10
VAT1	9
VBP1	3
VCL	10
VCP	10
VDAC1	9
VDAC2	10
VDAC3	3
VIM	10
VPS25	2
VPS26A	5
VPS28	2
VPS29	5
VPS35	7
VPS45	4
VPS4B	2
VTA1	2
VTN	2
WARS	10
WDR1	10
WDR36	2
WDR5	3
WDR77	2
WFS1	2
XPNPEP1	10
XPO1	10
XPO5	2
XPO7	3
XPOT	4
XRCC5	10
XRCC6	10
XRN2	3
YARS	10
YES1	3
YTHDF3	3
YWHAB	5
YWHAE	3
YWHAG	2
YWHAH	6
YWHAQ	4
YWHAZ	4
ZC3H15	2
ZNF207	2
ZYX	7
2002-09-01	6
2006-09-01	6
2007-09-01	6
2009-09-01	6
2011-09-01	6
