# Supplementary material for: Ubiquinone Metabolism and Transcription HIF-1 Targets Pathway Are Toxicity Signature Pathways Present in Extracellular Vesicles of Paraquat-Exposed Human Brain Microvascular Endothelial Cells
Source: Int J Mol Sci. 2021 May 11;22(10):5065. doi: 10.3390/ijms22105065 (PMC8150401; doi:10.3390/ijms22105065)
Supplement: Supplementary file 1 [file ijms-22-05065-s001.zip › ijms-1210631-supplementary/Table_S2.xlsx]

## Sheet: EV protein categories
Protein category	Gene symbol	No. of Families detected	Proteins
(1) Antigen-presentation
HLA class I histocompatibility antigen	HLA	2	HLA-A	HLA-C
(2) Cell adhesion
Lactadherin	MFGE8	1	MFGE8
Thrombospondin-1	THBS1	1	THBS1
Integrins	ITG	6	ITGA2	ITGA3
(3) Cell structure and motility
Actins	ACT	9	ACTBL2	ACTC1	ACTG1	ACTL6A	ACTN1	ACTR10	ACTR1B	ACTR2	ACTR3
α-Actinin-4	ACTN	1	ACTN4
Cofilin-1	CFL1	1	CFL1
Moesin	MSN	1	MSN
Myosin, heavy	MYH	2	MYH10	MYH9
Myosin, light	MYL	4	MYL12B;MYL12A	MYL6	MYL6B	MYL9
Radixin	RDX	1	RDX
Tublins	TUB	7	TUBA4A	TUBB6	TUBA1A	TUBB	TUBB1	TUBB3	TUBB4B
(4) Heat shock proteins and chaperones
Heat shock protein	HSP	12	HSPD1	HSPA1A;HSPA1B	HSP90AA1	HSP90AB1	HSP90B1	HSPA4	HSPA5	HSPA8	HSPA9	HSPB1	HSPE1	HSPH1
T-complex protein 1	CCT	7	CCT2	CCT3	CCT4	CCT5	CCT6A	CCT7	CCT8
(5) Metabolic enzymes
Aldolase A	ALDOA	1	ALDOA
Fatty acid synthase	FASN	1	FASN
Glyceraldehyde-3-phosphate dehydrogenase	GAPDH	1	GAPDH
Phosphoglycerate kinase 1	PGK1	1	PGK1
Phosphoglycerate mutase 1	PGAM1	1	PGAM1
(6) Multi vesicular body (MVB) biogenesis
Alix	PDCD6IP	1	PDCD6IP
ESCRT I complex
Tumor susceptibility gene 101 protein	TSG101	1	TSG101
Vacuolar sorting protein 28	VPS28	1	VPS28
ESCRT II complex
Vacuolar protein-sorting-associated protein 25	VPS25	1	VPS25
ESCRT III complex
Charged MVB proteins	CHMP	2	CHMP3	CHMP4B
(7) Signaling proteins
14-3-3 Proteins	YWHA	6	YWHAB	YWHAE	YWHAG	YWHAH	YWHAQ	YWHAZ
Rho GDP-dissociation inhibitor 1	ARHGDIA	1	ARHGDIA
Rho-related GTP-binding protein RhoC precursor	RHOC	1	RHOC
Ras-related protein Rap-1b	RAP1B	1	RAP1B
Ras GTPase-activating-like protein	IQGAP1	1	IQGAP1
Syntenin-1	SDCBP	1	SDCBP
Guanine nucleotide-binding protein (G proteins)
-G(I)/G(S)/G(T) subunit beta	GNB	2	GNB1	GNB2
-G(I)/G(S)/G(O) subunit gamma	GNG	1	GNG12
-subunit alpha	GNA	1	GNA11
-G(I), alpha	GNAI	1	GNAI2
(8) Tetraspanins
CD9 antigen	CD9	1	CD9
CD44 antigen	CD44	1	CD44
CD59 antigen	CD59	1	CD59
(9) Transcription and protein synthesis
Histones	HIST	6	HIST1H4A	HIST2H3A	HIST1H2Bk	HIST2H2AC	HIST1H1B	HIST1H1C
Ribosomal proteins	RPS	28	RPS10	RPS11	RPS12	RPS13	RPS14	RPS15A	RPS16	RPS17	RPS18	RPS19	RPS2	RPS20	RPS21	RPS23	RPS25	RPS26	RPS27	RPS27L	RPS28	RPS3	RPS3A	RPS4X	RPS5	RPS6	RPS7	RPS8	RPS9	RPSA
Ubiquitin	RPS27A	1	RPS27A
Elongation factor 1-a 1	EEF1A1	1	EEF1A1
(10) Trafficking and membrane fusion
Annexins	ANXA	6	ANXA5	ANXA1	ANXA11	ANXA2	ANXA6	ANXA7
ADP-ribosylation factor	ARF	4	ARF3;ARF1	ARF4	ARF5	ARF6
AP-2 complex subunit α-1	AP2A1	1	AP2A1
AP-2 complex subunit β-1	AP2B1	1	AP2B1
Clathrin heavy chain 1	CLTC	1	CLTC
Rab GDP dissociation inhibitor b	GDI2	1	GDI2
Ras-related protein Rab	RAB	12	RAB10	RAB11B	RAB14	RAB1A	RAB2A	RAB33B	RAB35	RAB5B	RAB5C	RAB6A	RAB7A	RAB8A
*adapted from Haqqani, A.S., et al., Method for isolation and molecular characterization of extracellular microvesicles released from brain endothelial cells. Fluids Barriers CNS, 2013. 10(1): p. 4.
