# Supplementary material for: Ubiquinone Metabolism and Transcription HIF-1 Targets Pathway Are Toxicity Signature Pathways Present in Extracellular Vesicles of Paraquat-Exposed Human Brain Microvascular Endothelial Cells
Source: Int J Mol Sci. 2021 May 11;22(10):5065. doi: 10.3390/ijms22105065 (PMC8150401; doi:10.3390/ijms22105065)
Supplement: Supplementary file 1 [file ijms-22-05065-s001.zip › ijms-1210631-supplementary/Table_S3.xlsx]

## Sheet: EV protein quantified output
Comparison	PQ/CTRL	PQ/CTRL	PQ/CTRL	PQ/CTRL
Protein	log2FC	score	FDR	log_oddsDE
A2M	-0.0537183	0.0162045	0.486412	-4.10613
AARS	-0.460023	1	0	70.116
ABCE1	-0.124784	0.99971	2.43416e-05	8.14676
ABCF1	0.0514832	0.0251857	0.434914	-3.65597
ACAA2	0.0109806	0.0121285	0.525912	-4.39999
ACADVL	0.0293546	0.0178476	0.473612	-4.00788
ACAP1	0.105884	0.192934	0.194491	-1.43106
ACAT1	-0.155578	0.999848	1.05667e-05	8.79208
ACAT2	-0.0162266	0.0123099	0.521446	-4.38496
ACLY	-0.211972	1	3.39715e-11	21.6233
ACO1	0.152298	0.684123	0.0445418	0.772785
ACO2	0.0380428	0.0286943	0.415719	-3.52194
ACOT13	0.0521343	0.0191645	0.460648	-3.93535
ACOT7	-0.130468	0.978384	0.0022081	3.81245
ACOT9	-0.010727	0.0099463	0.552379	-4.60056
ACP1	-0.052031	0.0157879	0.488131	-4.13259
ACTBL2	-0.409495	0.0708472	0.315432	-2.57375
ACTC1	0.221326	1	1.32642e-15	30.4293
ACTG1	0.0427777	0.0715614	0.313262	-2.56295
ACTL6A	-0.0808993	0.0460121	0.358812	-3.03175
ACTN1	0.13604	1	3.6016e-13	25.2856
ACTN4	0.113306	0.998129	0.000171183	6.27957
ACTR10	0.0118836	0.0122109	0.523317	-4.39314
ACTR1B	-0.00295091	0.00971407	0.555648	-4.62442
ACTR2	0.0542005	0.0126583	0.516128	-4.3567
ACTR3	0.0929206	0.999992	3.35722e-07	01,11,6918
ADAM10	-0.103448	0.0376671	0.381505	-3.24057
ADAMTS1	-0.044035	0.015553	0.488559	-4.14783
ADH5	0.0968369	0.958836	0.0033594	3.14816
ADK	0.0435649	0.0119803	0.529207	-4.41244
ADRM1	0.117851	0.146977	0.226471	-1.75851
ADSS	0.0314645	0.0100677	0.550726	-4.58831
AFG3L2	0.038428	0.0100155	0.551719	-4.59355
AGO2	0.0849617	0.122946	0.247379	-1.96482
AGRN	-0.0898875	0.646132	0.0539815	0.602078
AHCY	-0.0342011	0.0184603	0.46628	-3.9735
AHCYL2	0.034374	0.018282	0.46767	-3.98339
AHNAK	0.246753	1	1.55262e-10	19.8183
AHSA1	0.0876624	0.294113	0.152391	-0.875493
AHSG	0.349642	0.771299	0.029721	1.21566
AIDA	0.0943189	0.08037	0.300004	-2.43733
AIFM1	0.0265341	0.0108529	0.543312	-4.51241
AIMP1	0.184261	0.999946	4.06416e-06	9.82922
AIMP2	-0.160099	0.153479	0.221369	-1.70757
AK1	0.309652	1	5.38861e-11	21.274
AKR1A1	0.00794279	0.0120798	0.527748	-4.40407
AKR1B1	0.495806	1	4.84468e-10	18.8449
AKR1C3	0.0202039	0.0133761	0.508722	-4.30082
ALB	-0.143517	0.00853533	0.568272	-4.75497
ALDH18A1	0.0345544	0.0121852	0.524432	-4.39527
ALDH1A1	0.628755	1	1.36396e-08	15.1278
ALDH2	0.258233	0.995372	0.000427046	5.37099
ALDH7A1	-0.0622937	0.0196009	0.457788	-3.91239
ALDH9A1	0.0542952	0.0545719	0.336644	-2.85212
ALDOA	0.130964	0.999999	3.20207e-08	14.411
ALDOC	-0.0242287	0.00924564	0.560783	-4.67431
ANPEP	0.128273	0.999956	2.8909e-06	10.0382
ANXA1	-0.188851	1	4.32352e-09	16.9826
ANXA11	-0.0919407	0.0237218	0.442058	-3.71735
ANXA2	-0.17763	1	2.62744e-11	21.9492
ANXA5	0.290101	0.999911	6.60244e-06	9.33055
ANXA6	0.0987177	0.649748	0.0528349	0.61793
ANXA7	0.0475225	0.0191557	0.461121	-3.93581
AP1B1	0.0868879	0.902915	0.00805653	2.23004
AP1G1	-0.247766	0.150218	0.223925	-1.73289
AP1M1	-0.229728	0.996922	0.000286746	5.78047
AP1S2	-0.00879741	0.0120814	0.527382	-4.40393
AP2A1	0.0917905	0.863982	0.014988	1.84876
AP2A2	0.0816732	0.375623	0.124286	-0.508168
AP2B1	0.211743	0.600828	0.0592638	0.408918
AP2M1	0.137375	0.999858	9.93385e-06	8.86257
AP2S1	0.014328	0.0121628	0.524803	-4.39714
AP3B1	0.0638099	0.0338257	0.397023	-3.35212
AP3D1	0.18916	0.104992	0.266037	-2.14294
AP3M1	0.11406	0.10016	0.273174	-2.19545
APEX1	0.0584904	0.0194682	0.458744	-3.91931
API5	0.120288	0.879547	0.0114371	1.98814
APLP2	-0.232381	1	9.45791e-12	23.0372
APMAP	-0.0645282	0.0259414	0.430228	-3.62563
APOB	0.216227	1	2.453e-10	19.3178
APOE	0.214172	0.999987	6.36925e-07	01,11,2366
APOM	0.153212	0.943283	0.00578631	01,02,8113
APP	0.00241973	0.00534616	0.588781	-5.22602
APRT	-0.0901557	0.0435752	0.365898	-3.08871
ARCN1	0.13399	0.999999	5.55895e-08	13.7375
ARF3;ARF1	-0.0326913	0.00859805	0.567658	-4.74758
ARF4	0.123504	0.277028	0.159212	-0.959254
ARF5	-0.0619914	0.0324759	0.400504	-3.39424
ARF6	0.118147	0.101009	0.272386	-2.18606
ARFIP1	-0.0973101	0.0311117	0.407357	-3.43857
ARHGAP1	0.0798384	0.0684705	0.318308	-2.61042
ARHGAP17	0.0657659	0.0401593	0.376585	-3.17391
ARHGAP18	-0.0199422	0.0136491	0.503929	-4.28034
ARHGAP29	0.11288	0.140072	0.234895	-1.81469
ARHGDIA	0.060845	0.0254799	0.434397	-3.64406
ARHGDIB	0.0503799	0.0286646	0.416818	-3.52301
ARHGEF1	0.0443242	0.0178275	0.474064	-4.00903
ARHGEF2	0.0315104	0.0162538	0.485549	-4.10304
ARHGEF7	-0.02679	0.0126298	0.517277	-4.35898
ARL1	0.0343586	0.0170806	0.478982	-4.05259
ARL3	-0.0170399	0.00802828	0.574027	-4.81672
ARL8B	0.0547017	0.032291	0.401081	-3.40014
ARMCX3	0.162889	0.587902	0.0618604	0.355299
ARPC1A	0.0504624	0.0473933	0.354884	-3.00072
ARPC1B	0.0841981	0.721172	0.0384493	0.950284
ARPC2	0.0313179	0.010662	0.545018	-4.53035
ARPC3	-0.0748947	0.500291	0.090812	0.00116482
ARPC4	0.00197113	0.00753593	0.578467	-4.88051
ARPC5	0.0756432	0.047891	0.35224	-2.98975
ARRB1	0.164104	0.0805036	0.299257	-2.43552
ASNA1	0.0650656	0.0414898	0.372226	-3.13993
ASPH	-0.0263945	0.013224	0.510693	-4.31241
ATAD3A	0.387555	0.953848	0.00421922	3.02857
ATIC	-0.0989819	0.953871	0.00410746	3.0291
ATL3	-0.0363891	0.0184855	0.465815	-3.97211
ATP1A1	-0.0933535	0.685628	0.0434596	0.779757
ATP2A2	-0.00989523	0.00792364	0.574625	-4.82995
ATP5A1	-0.159528	0.98438	0.00159563	4.14345
ATP5B	-0.203104	0.999991	4.37452e-07	01,11,5662
ATP5C1	-0.239063	0.995002	0.000441191	5.29369
ATP5F1	-0.20185	0.887054	0.0104165	2.061
ATP5H	-0.271648	0.881601	0.0111793	2.00768
ATP5I	-0.188291	0.998031	0.000196747	6.22817
ATP5J	-0.258438	0.795252	0.0244492	1.35688
ATP5J2	-0.309511	0.996602	0.000317413	5.68116
ATP5L	-0.197871	0.99989	8.39684e-06	9.11712
ATP5O	-0.291152	0.999578	3.69965e-05	7.77114
ATP6V1A	-0.138235	0.341539	0.135712	-0.656443
ATP6V1B2	-0.0727158	0.0408595	0.375966	-3.1559
ATP6V1D	0.0891208	0.0863752	0.290214	-2.35872
ATP6V1E1	-0.0277113	0.0108908	0.54297	-4.50889
ATP6V1G1	0.106302	0.0317384	0.40452	-3.41797
ATP6V1H	-0.0263519	0.0152629	0.491113	-4.16695
ATXN10	-0.211566	0.856301	0.0169971	01,01,7849
BAG6	0.205591	0.766175	0.0301425	1.18684
BANF1	-0.246073	0.735837	0.0350931	1.02444
BASP1	0.00078978	0.00595169	0.585678	-5.11811
BAX	0.154829	0.529082	0.0795142	0.116458
BCAS2	-0.00502488	0.0119104	0.531378	-4.41836
BCAT1	-0.185027	0.120225	0.250666	-1.9903
BCCIP	-0.111345	0.146647	0.227319	-1.76115
BCLAF1	0.123288	0.0322601	0.401657	-3.40113
BDH2	-0.113878	0.0729164	0.311081	-2.54273
BGN	0.209159	0.998893	9.10604e-05	6.80495
BIN1	0.137232	0.205685	0.189271	-1.35113
BLVRA	0.0917011	0.35284	0.129941	-0.606578
BLVRB	-0.311325	0.994261	0.000521772	5.15478
BMP1	0.0901899	0.0989377	0.275531	-2.20908
BRK1	0.0145026	0.012435	0.519181	-4.37473
BSG	-0.0338713	0.0127799	0.514973	-4.34702
BTF3	0.269137	0.987469	0.00109968	4.36696
BUB3	-0.0436293	0.0134639	0.506736	-4.29419
BUD31	0.027363	0.00938314	0.558871	-4.65941
BZW1	0.012204	0.0067231	0.582246	-4.99546
BZW2	0.0601676	0.0362665	0.388759	-3.27992
C12orf10	0.125999	0.333835	0.14065	-0.69089
C14orf159	0.0427777	0.0140711	0.500682	-4.24946
C14orf166	-0.14825	0.875338	0.0124912	1.949
C1QBP	-0.161686	0.640773	0.0557058	0.578721
C3orf58	0.104981	0.102915	0.270807	-2.16525
C4A;C4A;C4B	-0.258354	1	8.70945e-11	20.6143
CACYBP	0.10597	0.475027	0.0958738	-0.0999736
CAD	-0.0621564	0.0182082	0.469971	-3.98751
CALD1	0.37526	1	2.25476e-14	28.4867
CALM1;CALM2;CALM3	-0.0154139	0.0120946	0.526648	-4.40283
CALR	0.0160929	0.00825682	0.57132	-4.78842
CAMK2D	0.146471	0.462369	0.0988257	-0.150808
CAND1	0.304781	1	2.85242e-15	30.3126
CANX	-0.0831	0.126577	0.242404	-1.93157
CAP1	0.0905357	0.966526	0.00284159	3.36292
CAPG	0.0563011	0.0112518	0.540557	-4.47591
CAPN1	0.129732	1	8.52089e-10	18.2136
CAPN2	0.0638598	0.129856	0.240737	-1.90224
CAPNS1	-0.0267603	0.0100376	0.551389	-4.59133
CAPRIN1	0.0263794	0.0122064	0.523689	-4.39351
CAPZA1	0.0250293	0.0124048	0.520316	-4.37719
CAPZA2	0.160476	1	7.63833e-14	27.6178
CAPZB	0.258931	1	0	42.5499
CARS	0.0822243	0.897342	0.00827745	2.16803
CASP7	0.0921389	0.141351	0.23238	-1.80411
CAV1	0.230008	0.823478	0.0212	1.54009
CAVIN1	0.185555	1	1.99935e-12	23.9789
CAVIN2	0.0719125	0.0298247	0.4124	-3.48214
CBR1	0.182659	0.997333	0.000249136	5.92431
CBX1	0.316902	0.993323	0.000593842	5.00241
CBX3	0.126107	0.857307	0.0167081	01,01,7931
CBX5	0.143297	0.140154	0.234058	-1.81401
CCAR1	0.0688453	0.0280595	0.421173	-3.54497
CCAR2	-0.366107	0.135707	0.236566	-1.85141
CCDC22	-0.00831734	0.0121234	0.52628	-4.40042
CCDC25	0.319318	0.999834	1.33813e-05	8.70097
CCDC80	0.651196	0.999339	5.08885e-05	7.32038
CCT2	-0.231325	0.999836	1.19408e-05	8.71782
CCT3	0.10611	0.982762	0.00176923	4.04323
CCT4	-0.124262	0.999913	5.78428e-06	9.35069
CCT5	0.035029	0.0149112	0.493223	-4.19062
CCT6A	-0.0417566	0.00802972	0.573728	-4.81654
CCT7	0.0984366	0.982617	0.00185901	4.03471
CCT8	0.0517677	0.0357438	0.391733	-3.29498
CD2AP	0.0764299	0.0167202	0.481628	-4.07427
CD44	-0.124743	0.060485	0.32686	-2.74297
CD59	0.0634398	0.089016	0.287154	-2.32571
CD9	-0.249966	0.787726	0.0260254	1.31127
CDC37	0.0882438	0.335762	0.139828	-0.682238
CDC42	-0.129919	0.176672	0.204128	-1.53906
CDC42BPB	0.100963	0.177196	0.203258	-1.53546
CDK17	0.192793	0.991797	0.000768592	4.79496
CDK5RAP3	0.121934	0.949187	0.00490194	2.92746
CDV3	-0.0940638	0.0305732	0.410168	-3.45658
CFI	-0.0819686	0.0901753	0.285618	-2.3115
CFL1	0.357866	1	1.39635e-11	22.6415
CFL2	0.248319	0.999998	1.08703e-07	13.2068
CHD4	0.0527494	0.0250041	0.43646	-3.66339
CHID1	0.102707	0.0321038	0.402805	-3.40615
CHMP3	0.199818	0.311084	0.145614	-0.795057
CHMP4B	0.0279788	0.0130271	0.512647	-4.32761
CHORDC1	0.0971663	0.983437	0.00163688	4.08387
CHP1	-0.257146	0.825948	0.020513	1.55717
CHST14	0.0341719	0.0112465	0.540904	-4.47639
CKAP4	-0.0674063	0.183189	0.197125	-1.49489
CKAP5	0.0412696	0.0143302	0.49822	-4.23095
CLIC1	-0.0707971	0.0798839	0.301494	-2.44392
CLIC4	0.252922	0.999983	8.65671e-07	11.0008
CLSTN1	-0.0320163	0.0141349	0.499864	-4.24487
CLTA	0.0794797	0.202273	0.19101	-1.37215
CLTB	0.126906	0.904905	0.00783948	2.25296
CLTC	0.129977	1	1.33819e-09	17.9224
CLU	0.435835	1	0	43.4798
CMPK1	0.0719152	0.0232265	0.444069	-3.73896
CNBP	0.164653	0.999726	2.32277e-05	01,08,2027
CNDP2	0.144102	0.714524	0.040408	0.91746
CNN3	0.237833	0.818345	0.0225928	1.50518
CNOT1	-0.193544	0.373638	0.125901	-0.516641
COL12A1	-0.160962	0.999982	9.5713e-07	01,10,9117
COL18A1	-0.0700082	0.216064	0.184932	-1.28875
COL1A1	0.14357	0.999886	8.89128e-06	9.0749
COL1A2	0.235124	1	9.61123e-10	18.1285
COL2A1	-0.100105	0.122171	0.249026	-1.97203
COL3A1	-0.100842	0.253943	0.168638	-1.07769
COL4A2	-0.23281	0.999834	1.26596e-05	8.70542
COL5A1	-0.10142	0.145325	0.229009	-1.77175
COL5A2	-0.0454961	0.0222491	0.447061	-3.78295
COL6A1	-0.231355	0.0697858	0.316872	-2.58998
COL6A2	0.07898	0.042824	0.367808	-3.10689
COLGALT1	-0.246411	0.999587	3.5383e-05	7.79178
COPA	0.0274775	0.0190928	0.461594	-3.93917
COPB1	-0.0455435	0.0091245	0.561733	-4.68763
COPB2	-0.0688062	0.864292	0.0147059	01,01,8514
COPE	0.036223	0.017068	0.479425	-4.05334
COPG1	-0.0514764	0.058323	0.330377	-2.78167
COPG2	-0.535049	0.84614	0.0178977	1.70464
COPS2	0.0638835	0.0261507	0.428649	-3.61738
COPS4	-0.003641	0.00694165	0.580219	-4.96325
COPS5	0.0121416	0.00898518	0.563621	-4.70315
COPS6	0.0343998	0.0148058	0.494481	-4.19782
COPS8	-0.191488	0.735004	0.0355664	1.02016
COPZ1	-0.0371641	0.0206548	0.452472	-3.85894
CORO1A	-0.0183948	0.0115865	0.538471	-4.44626
CORO1B	0.0435425	0.0415514	0.370969	-3.13838
CORO1C	0.211846	1	6.01829e-11	21.2553
COTL1	-0.0769472	0.0344216	0.394094	-3.33404
COX4I1	-0.174519	0.439891	0.10643	-0.241603
COX5A	-0.225832	0.997394	0.000240687	5.94721
COX5B	-0.17748	0.835661	0.0185361	1.62629
COX7A2	-0.145891	0.364412	0.128315	-0.556265
CPNE2	-0.0220448	0.0107675	0.543654	-4.5204
CPOX	-0.077144	0.027845	0.422252	-3.55286
CPSF1	-0.0738425	0.524395	0.08231	0.0976564
CPSF7	0.103446	0.0425047	0.368443	-3.11471
CPT1A	-0.0095868	0.0119194	0.531017	-4.4176
CRIM1	-0.155566	0.149558	0.224775	-1.73807
CRIP2	0.305595	0.996945	0.000276962	5.78779
CRTAP	-0.216995	0.557772	0.071236	0.232123
CS	0.0405524	0.0150607	0.492381	-4.18049
CSE1L	0.0718033	0.168828	0.20933	-1.59396
CSK	-0.0921256	0.569093	0.0678637	0.27815
CSNK1A1	-0.17776	0.223652	0.182347	-1.24451
CSNK1D	-0.0580365	0.0176912	0.475414	-4.01684
CSNK2A1	-0.0388329	0.0152832	0.490689	-4.1656
CSNK2B	0.00655612	0.011921	0.530656	-4.41746
CSRP1	0.200711	0.984565	0.00151296	4.15553
CSTF2	0.182128	0.887784	0.0101688	2.0683
CSTF3	0.0544504	0.0192383	0.459221	-3.93143
CTBP1	0.139449	0.966952	0.00275792	3.37618
CTBP2	0.0539088	0.0370746	0.384548	-3.25704
CTGF	0.33324	1	4.11436e-16	32.5855
CTNNA1	0.0674151	0.483778	0.0944156	-0.0649109
CTNNB1	0.041371	0.0284027	0.419003	-3.53246
CTNNBL1	-0.0905954	0.185074	0.195364	-1.48234
CTNND1	-0.146595	0.0224865	0.446067	-3.7721
CTPS1	-0.0734117	0.103409	0.270016	-2.1599
CTSA	0.304867	1	8.86853e-09	15.6611
CTSB	0.308578	1	0	38.1318
CTSC	0.0729941	0.0258464	0.430752	-3.6294
CTSD	-0.0338488	0.0105878	0.546374	-4.53741
CTSF	0.135694	0.531537	0.0781135	0.126314
CTTN	0.193323	0.289166	0.154088	-0.899436
CUL2	0.18728	0.999998	9.78231e-08	13.2488
CUL3	0.176759	0.866968	0.0135857	1.87441
CUL4B	0.0253112	0.00759783	0.577586	-4.87227
CUL5	0.133709	0.659614	0.0511312	0.661576
CYB5R3	0.147673	0.986919	0.00113464	4.32342
CYC1	-0.202369	0.383282	0.12106	-0.475639
CYFIP1	0.0438702	0.112671	0.259618	-2.06375
CYR61	-0.0820478	0.0194793	0.458266	-3.91873
DAB2	0.154478	0.135597	0.237402	-1.85236
DAD1	-0.0693699	0.0952125	0.281757	-2.25159
DARS	0.0564181	0.836499	0.0182067	1.63241
DAZAP1	0.103093	0.309633	0.146456	-0.801835
DBN1	0.0725831	0.0560493	0.332476	-2.82384
DBNL	0.245524	0.998894	8.7031e-05	6.80549
DCTD	0.0436126	0.0182218	0.469053	-3.98675
DCTN1	0.0873968	0.296227	0.151544	-0.86533
DCTN2	0.100982	0.786572	0.0264277	1.30438
DCTN4	0.0658986	0.0161384	0.486843	-4.11028
DCUN1D1	-0.00713594	0.0119475	0.52957	-4.41521
DDAH1	0.1598	0.684167	0.0440003	0.772988
DDB1	0.126593	1	6.25639e-09	16.3096
DDB2	0.0644407	0.0499887	0.344867	-2.94468
DDOST	-0.22919	1	2.96219e-09	17.2685
DDX1	0.126072	0.998915	8.3055e-05	6.82508
DDX17	0.135832	0.999999	7.90232e-08	13.4612
DDX18	-0.111963	0.149178	0.225624	-1.74106
DDX19A	0.100408	0.992408	0.000678106	01,04,8731
DDX21	-0.191773	0.999962	2.27921e-06	10.1678
DDX23	0.145824	0.997611	0.000225051	6.03452
DDX39A	0.181929	0.999831	1.40997e-05	8.68278
DDX39B	0.117838	0.946977	0.00514622	2.88254
DDX3X	-0.0800928	0.0589796	0.329676	-2.76977
DDX42	0.184651	0.999987	5.63523e-07	11.253
DDX46	-0.0591612	0.0861027	0.291736	-2.36218
DDX5	-0.0498505	0.722885	0.0379612	0.958817
DDX6	-0.0139125	0.0101363	0.550394	-4.58144
DECR1	-0.0209674	0.0116529	0.538121	-4.44047
DEK	0.125918	0.352647	0.130768	-0.607424
DENR	0.217174	0.945166	0.00527058	2.84705
DHX15	-0.0381006	0.0167921	0.480749	-4.06991
DHX9	-0.076581	0.297067	0.149843	-0.861305
DIAPH1	0.143197	0.99814	0.000164881	6.28517
DIS3	0.0470289	0.0200118	0.456829	-3.89122
DKK1	-0.313595	0.998497	0.000131383	6.49908
DLAT	-0.0226248	0.0104163	0.548393	-4.55391
DLD	-0.0748729	0.162119	0.214505	-1.64255
DLST	0.15913	0.775454	0.0284672	1.23937
DNAJA2	-0.121408	0.0148169	0.494063	-4.19706
DNAJB1	0.34344	0.0609788	0.325444	-2.73431
DNAJB11	0.0284015	0.00915297	0.561417	-4.68448
DNAJB4	0.290973	1	9.55064e-14	27.3389
DNAJC10	0.108339	0.440416	0.105667	-0.239474
DNAJC3	0.150448	0.943484	0.00565557	2.81505
DNAJC7	0.0403712	0.0110916	0.541939	-4.49042
DNAJC8	0.184405	0.539741	0.0753228	0.159299
DNM1L	-0.098618	0.835474	0.0191945	1.62493
DNM2	-0.0953195	0.277303	0.158357	-0.957878
DOCK1	0.099673	0.155792	0.217945	-1.68988
DPY30	0.00454902	0.0118683	0.533172	-4.42195
DPYSL2	0.107742	1	2.97447e-11	21.7465
DPYSL3	0.0790015	0.673293	0.0478061	0.723116
DRG1	-0.0136252	0.00575647	0.586246	-5.15166
DRG2	-0.114704	0.574397	0.0645084	0.299814
DST	-0.0593609	0.0174494	0.477649	-4.03085
DSTN	0.219422	1	6.04942e-12	23.2317
DTD1	0.0905645	0.0409045	0.375345	-3.15475
DUSP23	0.14382	0.21575	0.185798	-1.29061
DYNC1H1	0.149062	1	4.22891e-12	23.5097
DYNC1I2	-0.179641	0.486934	0.0936913	-0.052275
DYNC1LI2	-0.00646573	0.0118932	0.531738	-4.41983
DYNLL1	0.0552625	0.0239715	0.441048	-3.70663
DYSF	-0.137516	0.933162	0.00605511	2.63631
ECH1	-0.0616674	0.0145476	0.49615	-4.21568
ECHDC1	0.111381	0.12728	0.24157	-1.92523
ECHS1	-0.0739519	0.109308	0.262833	-2.09783
ECI2	-0.147357	0.945093	0.00539898	2.84564
ECM29	0.0640471	0.0168839	0.479867	-4.06437
EDF1	0.225403	0.889132	0.00992323	2.0819
EDIL3	-0.306824	0.998104	0.000177478	6.26638
EEA1	0.0286845	0.0097197	0.554998	-4.62383
EEF1A1	0.160336	1	1.38475e-12	23.9866
EEF1B2	0.00792857	0.00990141	0.552708	-4.60513
EEF1D	0.114034	0.985372	0.00143462	4.21008
EEF1G	0.0197119	0.0110888	0.542283	-4.49067
EEF2	0.194598	1	1.4769e-09	17.6222
EFEMP1	0.478659	1	5.73018e-17	34.0622
EFHD2	-0.0638663	0.0277433	0.42279	-3.55663
EFL1	-0.0281474	0.0145174	0.496565	-4.21778
EFTUD2	-0.0752296	0.205736	0.188399	-1.35082
EHD1	-0.0749474	0.22266	0.184072	-1.25023
EHD2	-0.132477	0.561589	0.0698811	0.247615
EHD3	0.0589111	0.0317595	0.403949	-3.41729
EHD4	-0.0852208	0.812082	0.0229432	01,01,4636
EIF1	-0.186632	0.0270694	0.424933	-3.58191
EIF2A	-0.00308028	0.00755447	0.57788	-4.87803
EIF2AK2	0.0311051	0.013299	0.509512	-4.30668
EIF2B1	0.118979	0.130049	0.239903	-1.90053
EIF2B4	0.0763352	0.0464192	0.356853	-3.02251
EIF2S1	-0.045711	0.0598259	0.32827	-2.75463
EIF2S2	0.090977	0.780703	0.0276431	1.26977
EIF2S3	-0.0571454	0.708963	0.0409031	0.890352
EIF3A	0.210794	1	1.10691e-10	20.5042
EIF3B	0.0663279	0.849492	0.017287	1.73063
EIF3CL;EIF3C	-0.0213662	0.00668213	0.582534	-5.00161
EIF3D	0.0225367	0.00698915	0.579928	-4.95638
EIF3E	-0.044723	0.0134702	0.506337	-4.29371
EIF3F	-0.0133525	0.00770515	0.576406	-4.85813
EIF3G	-0.0631566	0.0121547	0.525173	-4.39781
EIF3H	0.0180905	0.00811384	0.572828	-4.80604
EIF3I	-0.0576372	0.0176682	0.475862	-4.01816
EIF3J	0.113953	0.878057	0.0119621	1.97416
EIF3K	-0.171552	0.314672	0.144774	-0.778366
EIF3L	0.0202098	0.0094558	0.55823	-4.65163
EIF4A1	-0.10591	0.990234	0.000920222	4.61907
EIF4A2	0.0616993	0.0282406	0.420632	-3.53835
EIF4A3	-0.0353562	0.021397	0.450516	-3.82287
EIF4B	0.251256	0.992932	0.000613656	01,04,9451
EIF4E	0.00063374	0.00839434	0.57041	-4.77177
EIF4G1	0.0294056	0.010591	0.546036	-4.5371
EIF4G2	-0.112399	0.0831636	0.298511	-2.40012
EIF4H	0.00415238	0.00969165	0.556297	-4.62675
EIF5	0.0439054	0.039422	0.377821	-3.19321
EIF5A	-0.153056	0.999998	1.19933e-07	13.201
EIF5B	-0.0181247	0.00620786	0.584825	-5.07571
EIF6	-0.0257561	0.010676	0.544678	-4.52902
ELAVL1	0.143515	0.245146	0.176342	-1.12467
EML1	0.187725	0.506367	0.0865397	0.0254691
EML2	-0.0765127	0.0450583	0.363337	-3.05369
EML3	0.14988	0.999947	3.80649e-06	9.83989
EML4	0.0570982	0.0310141	0.407921	-3.44181
ENG	0.0666368	0.0176517	0.47631	-4.01912
ENO1	0.419308	1	0	48.3997
ENO3	0.3551	0.668442	0.0489066	0.701147
EOGT	0.10009	0.505176	0.0886788	0.0207035
EPHX1	0.0256631	0.012371	0.52107	-4.37995
EPN2	-0.195044	0.051258	0.340777	-2.91827
EPRS	0.0592583	0.381091	0.121866	-0.48492
EPS15L1	0.158287	0.538856	0.0760189	0.155738
ERGIC1	-0.172325	0.676334	0.0467146	0.736976
ERLIN2	-0.140019	0.172346	0.207598	-1.56909
ERP29	-0.112989	0.997837	0.000203216	6.13409
ERP44	0.0345805	0.0144431	0.497394	-4.22299
ESD	0.193644	1	5.32041e-09	16.6726
ESYT1	-0.199481	0.999976	1.71028e-06	01,10,6334
ETF1	0.0591452	0.557255	0.0719142	0.230028
ETFA	-0.257647	0.999561	4.02888e-05	7.73123
ETFB	0.0586932	0.518975	0.0837118	0.0759365
EXOC7	-0.174833	0.0969025	0.28021	-2.23213
EXOSC4	0.0398854	0.0255067	0.433361	-3.64298
EXOSC5	-0.0604619	0.0230277	0.44457	-3.74776
EXOSC9	0.0129914	0.0125437	0.51804	-4.36591
EXT2	-0.0989725	0.284806	0.154938	-0.920743
EZR	0.218767	1	1.79618e-11	22.3714
F11R	-0.0664168	0.0970701	0.277878	-2.23021
F2	-0.0573969	0.0187265	0.463947	-3.95891
F5	-0.097671	0.348091	0.133239	-0.627443
FAM107B	0.160166	0.112505	0.260424	-2.06541
FAM129B	-0.0546773	0.0117398	0.537771	-4.43296
FAM213A	-0.082269	0.110662	0.262031	-2.084
FAM49B	-0.0901841	0.118501	0.251485	-2.0067
FAM98A	0.0481097	0.0186931	0.464415	-3.96073
FAM98B	0.0298382	0.00977457	0.554019	-4.61815
FAP	-0.192894	0.957309	0.00356497	3.11014
FARSA	-0.207314	0.875786	0.0122246	1.95312
FARSB	-0.18489	0.999995	2.65757e-07	12.1582
FASN	-0.32334	1	4.02743e-09	17.038
FBL	0.286703	0.999997	1.58484e-07	12.707
FBLIM1	0.158107	0.897008	0.00897521	2.16441
FBLN1	0.130752	0.897303	0.00851106	2.16761
FBN1	-0.208246	1	5.40124e-13	24.9662
FBN2	-0.555182	1	1.04083e-16	33.0855
FCGRT	-0.0179025	0.0102158	0.549396	-4.57355
FDXR	-0.104602	0.224027	0.181482	-1.24235
FEN1	-0.0577416	0.0224549	0.446564	-3.77354
FERMT2	0.0830329	0.480174	0.0951428	-0.0793457
FGF2	0.140854	0.238156	0.178043	-1.16282
FHL1	0.0937362	0.167676	0.211058	-1.60219
FHL2	0.303712	1	7.40149e-18	34.1468
FKBP3	0.232193	1	5.4505e-10	18.8432
FKBP4	0.0620568	0.655925	0.0516928	0.645185
FKBP5	0.127299	0.999823	1.62824e-05	8.63702
FLII	-0.128065	0.999978	1.48682e-06	01,10,7471
FLNA	0.264802	1	0	39.9698
FLNB	0.237082	1	0	48.357
FLNC	0.231296	1	3.14909e-14	28.0993
FLOT1	-0.200673	0.999682	2.55152e-05	8.05411
FLOT2	-0.0524003	0.0320416	0.403378	-3.40815
FMNL2	-0.198187	0.450742	0.100327	-0.197675
FN1	0.223894	1	0	55.0167
FOCAD	-0.150383	0.545295	0.0746343	0.181677
FSCN1	0.294722	1	0	41.1657
FSTL1	-0.183833	1	9.89103e-11	20.5961
FUBP1	0.218186	0.999997	1.76657e-07	01,12,5938
FUS	0.1841	0.984383	0.00155415	4.14366
FUT8	-0.0571856	0.0151962	0.491959	-4.1714
G3BP1	0.019647	0.0106367	0.545697	-4.53275
G6PD	0.0997556	0.955066	0.00377601	3.05658
GALK1	-0.0843839	0.073144	0.310351	-2.53937
GALNT1	0.0560401	0.025495	0.433879	-3.64345
GALNT2	-0.0993655	0.909512	0.00741576	01,02,3077
GANAB	-0.0739794	0.976889	0.00248558	3.74405
GAPDH	-0.0441599	0.0135783	0.505537	-4.28561
GARS	-0.274004	0.999979	1.37537e-06	01,10,7608
GART	-0.0682422	0.0731569	0.30962	-2.53918
GBA	-0.0165593	0.00840595	0.569497	-4.77037
GBP1	0.111483	0.0862026	0.290976	-2.36091
GCN1	-0.124976	0.260279	0.165195	-1.04452
GDI2	-0.0848348	0.0497972	0.345544	-2.94872
GFPT1	-0.0139525	0.0088094	0.565182	-4.72309
GGH	-0.313408	1	2.37698e-08	14.882
GLB1	0.271675	1	4.81938e-11	21.3869
GLG1	0.0891716	0.963139	0.00326812	3.26305
GLIPR2	0.112211	0.136756	0.235729	-1.8425
GMPPB	-0.111376	0.155703	0.218804	-1.69055
GMPR2	0.223686	0.99989	7.8976e-06	9.11725
GMPS	0.0791155	0.732811	0.0360394	1.00893
GNA11	0.0595183	0.0372443	0.382725	-3.2523
GNAI2	0.0345168	0.00936518	0.559191	-4.66135
GNB1	-0.117795	0.344015	0.134888	-0.645452
GNB2	-0.154241	0.986745	0.00117106	4.31003
GNG12	-0.0753016	0.0488235	0.349577	-2.96949
GNPDA1	-0.00331414	0.0118608	0.533529	-4.42258
GNPTG	0.120275	0.438452	0.107951	-0.247447
GOT2	-0.0670567	0.0275525	0.423327	-3.56372
GPD1L	0.113857	0.0474812	0.354225	-2.99878
GPD2	-0.253678	0.85958	0.0161336	1.81181
GPI	-0.0355386	0.0126503	0.516512	-4.35734
GPS1	0.0209902	0.0137695	0.503525	-4.27144
GPX1	-0.0631697	0.085193	0.294762	-2.37379
GPX4	0.0915818	0.116994	0.253122	-2.02121
GRHPR	0.114031	0.731839	0.0365151	1.00397
GRN	0.328214	1	0	44.8224
GRPEL1	-0.328019	0.954703	0.00388636	3.04816
GSK3B	-0.0804473	0.0410011	0.374724	-3.15229
GSN	-0.116538	0.997818	0.000210342	6.12541
GSPT1	0.0396658	0.0343328	0.394682	-3.33672
GSR	-0.0374806	0.0163291	0.484682	-4.09834
GSTA1;GSTA2	0.146137	0.650259	0.0522595	0.620176
GSTK1	-0.0413566	0.0141262	0.500273	-4.2455
GSTM2	-0.213656	0.168464	0.210195	-1.59655
GSTO1	0.312688	1	7.504e-09	16.1819
GSTP1	0.360476	0.999589	3.37624e-05	7.79567
GTF2F2	0.0904071	0.0502161	0.343509	-2.9399
GTF2I	0.0234907	0.0129569	0.513036	-4.33309
H1F0	0.207146	0.0659656	0.321168	-2.65038
H1FX	-0.214669	0.0302046	0.410727	-3.46909
HADH	-0.213654	0.426476	0.111778	-0.296245
HADHA	-0.0858309	0.215543	0.186663	-1.29183
HADHB	0.0427812	0.0124238	0.51956	-4.37564
HARS	0.108652	0.999985	7.83689e-07	11.1152
HBA1	-0.17902	0.0067969	0.58138	-4.98447
HBD;HBB	0.0558969	0.022245	0.447557	-3.78314
HCFC1	0.0938626	0.106833	0.265238	-2.1235
HDAC1	0.0890318	0.126449	0.243236	-1.93273
HDGF	0.269872	1	1.93756e-08	14.9787
HDGFL2	0.232586	0.44339	0.103373	-0.227415
HDLBP	0.0887795	0.174753	0.205865	-1.55231
HEATR1	-0.189619	0.102	0.271597	-2.1752
HEXB	0.171282	1	2.3007e-11	22.0277
HGS	0.0658361	0.0496286	0.346894	-2.95228
HIBCH	-0.0647521	0.0186362	0.464882	-3.96384
HINT1	0.114614	0.449055	0.102614	-0.204491
HIP1R	0.227064	0.926007	0.0068636	2.52691
HIST1H1B	0.138713	0.744315	0.0341717	1.06852
HIST1H1C	0.0355882	0.00638848	0.584254	-5.04685
HIST1H2BK;H2BFS;HIST1H2BD;HIST1H2BC;HIST2H2BF;HIST2H2BF;HIST1H2BH;HIST1H2BN;HIST1H2BM;HIST1H2BL	-0.0380668	0.00925686	0.560148	-4.67309
HIST1H4A	0.322881	1	1.74676e-08	15.0925
HIST2H2AC;HIST2H2AA3	0.150474	0.708175	0.0419111	0.886536
HIST2H3A	0.280514	0.999981	1.05648e-06	01,10,8611
HK1	-0.162581	0.999979	1.26574e-06	01,10,7868
HLA-A	-0.0993424	0.623121	0.058055	0.502818
HLA-C	-0.114793	0.449542	0.101091	-0.20252
HMGB1	0.256223	1	1.20366e-09	17.9676
HMGB2	0.365287	1	8.07996e-16	32.4402
HMGB3	0.221587	0.999999	3.97867e-08	14.1057
HMGCL	0.0446003	0.0179742	0.472253	-4.00068
HMOX1	-0.211626	0.999571	3.86329e-05	7.75261
HMOX2	-0.0390545	0.0128703	0.513813	-4.33988
HNRNPA0	0.209713	0.442015	0.104138	-0.232989
HNRNPA1	0.223077	0.999959	2.47437e-06	10.1054
HNRNPA2B1	0.209999	1	2.28775e-09	17.4048
HNRNPA3	0.160786	0.999791	1.93365e-05	8.47186
HNRNPAB	0.0975507	0.104531	0.268429	-2.14786
HNRNPC	0.133173	0.954609	0.00399708	3.04599
HNRNPD	0.230455	1	1.6655e-09	17.6102
HNRNPDL	0.200033	0.99887	9.50603e-05	6.78414
HNRNPH1	0.0228296	0.00792711	0.574326	-4.82951
HNRNPH3	-0.000725855	0.00967974	0.55662	-4.62799
HNRNPK	0.298843	1	1.58094e-11	22.4781
HNRNPL	0.166209	1	6.85729e-09	16.2275
HNRNPM	0.235959	1	2.85638e-10	19.3173
HNRNPR	0.203402	1	0	43.6558
HNRNPU	0.206862	1	0	37.6028
HNRNPUL1	0.109378	0.889731	0.00967789	2.088
HNRNPUL2	0.25495	1	6.04542e-10	18.596
HP1BP3	0.187903	0.99941	4.37829e-05	01,07,4351
HPCAL1	-0.0913929	0.0504404	0.342146	-2.93521
HPRT1	0.061728	0.0686771	0.31759	-2.60719
HPSE	-0.108087	0.0468862	0.356198	-3.01201
HSD17B10	0.0172391	0.0107438	0.543996	-4.52262
HSD17B4	-0.224286	0.992213	0.000722883	4.84742
HSDL1	0.134345	0.0528958	0.337335	-2.88509
HSP90AA1	0.173187	1	1.07841e-09	18.0505
HSP90AB1	0.147009	1	7.56515e-10	18.3534
HSP90B1	0.0568232	0.0285535	0.418459	-3.52701
HSPA1A;HSPA1B	0.105816	0.992467	0.000655922	4.88093
HSPA4	0.145193	1	6.64597e-11	20.9213
HSPA5	-0.133987	0.99925	5.615e-05	7.19444
HSPA8	0.222362	1	0	35.7628
HSPA9	-0.193523	0.999993	2.96305e-07	01,11,9044
HSPB1	0.183808	1	3.20739e-09	17.1655
HSPD1	-0.328813	1	4.33985e-11	21.563
HSPE1	-0.108732	0.449477	0.101854	-0.202783
HSPG2	-0.291051	0.999999	7.05754e-08	13.5245
HSPH1	-0.0547485	0.080303	0.30075	-2.43824
HTRA1	0.206734	0.998539	0.000126288	6.52705
HUWE1	0.0582818	0.0204768	0.454901	-3.86778
HYOU1	0.0341896	0.0192116	0.459698	-3.93284
IARS	0.0413104	0.123628	0.245726	-1.95851
IDH1	0.0715989	0.0512999	0.340091	-2.9174
IDH2	-0.11434	0.985683	0.00135724	4.23188
IDH3A	-0.0902582	0.717805	0.0399175	0.9336
IFI16	0.064602	0.076035	0.304466	-2.49748
IGF2BP1	0.278836	0.978831	0.00215408	3.83382
IGF2BP3	0.230949	0.379566	0.122673	-0.491391
IGFBP2	0.0652861	0.106964	0.264437	-2.12213
IGFBP4	0.204336	0.994586	0.000471809	01,05,2133
IGFBP5	0.1875	0.905744	0.00762344	2.26274
IGFBP7	0.406765	1	6.02692e-16	32.4603
ILF2	0.16714	0.999816	1.70248e-05	8.60295
ILF3	0.224089	0.999987	7.10726e-07	01,11,2362
ILK	-0.121803	0.895603	0.00920621	2.14929
ILKAP	0.119009	0.758429	0.0318969	1.14409
IMMT	-0.0575574	0.0205347	0.453932	-3.86489
IMPDH1	-0.182297	0.0874887	0.289451	-2.34469
IMPDH2	0.0278874	0.00894492	0.563934	-4.70768
INF2	0.0747638	0.026952	0.425999	-3.58638
IPO4	-0.334246	0.649469	0.053409	0.616708
IPO5	-0.0462077	0.0286647	0.416269	-3.52301
IPO7	-0.0948919	0.0574646	0.331077	-2.7974
IPO9	0.0896853	0.265459	0.163479	-1.01779
IQGAP1	0.31317	1	0	46.9709
IST1	-0.0564287	0.0102155	0.549729	-4.57359
ITGA2	-0.0250187	0.00811898	0.572226	-4.8054
ITGA3	-0.0663477	0.0340054	0.396439	-3.34664
ITGA5	-0.0446661	0.0135241	0.505937	-4.28967
ITGA6	-0.225165	0.957052	0.00367043	3.10387
ITGAV	0.0744196	0.0500768	0.344189	-2.94282
ITGB1	-0.0746317	0.0495204	0.347567	-2.95458
ITIH2	-0.0521432	0.0458979	0.36076	-3.03435
ITIH3	-0.336177	0.426602	0.11101	-0.29573
JUP	0.13084	0.759385	0.0310152	1.14931
KARS	0.119733	1	1.85311e-09	17.4658
KCTD12	0.208651	0.0222314	0.448052	-3.78377
KDELC1	0.100198	0.0749282	0.305945	-2.51334
KHDRBS1	0.0887644	0.32782	0.142296	-0.718061
KHSRP	0.184656	0.999362	4.84439e-05	7.35715
KIF2A	-0.0184658	0.0126707	0.515744	-4.35571
KIF5B	0.100618	0.847868	0.0175912	1.71798
KIF5C	0.0571905	0.0412144	0.374101	-3.14688
KLC1	0.0730823	0.0431083	0.366536	-3.09998
KLC2	-0.0759583	0.0215883	0.450024	-3.81378
KPNA2	0.0241537	0.00994684	0.552049	-4.6005
KPNA6	-0.0663955	0.0326611	0.399347	-3.38836
KPNB1	-0.160811	0.989046	0.00103819	4.50308
KRT1	-0.538777	0.177293	0.202386	-1.5348
KRT10	0.17997	0.00833723	0.570714	-4.77865
KRT18	-0.0975291	0.0365939	0.387561	-3.27059
KRT2	0.491869	0.0309854	0.408484	-3.44277
KRT7	0.219136	0.0137802	0.503121	-4.27065
KRT9	0.292052	0.0188058	0.463008	-3.95461
KTN1	0.13477	1	2.50993e-09	17.3954
LAMA4	0.07091	0.0294083	0.414064	-3.49663
LAMB1	-0.247785	0.999999	4.4672e-08	14.024
LAMC1	-0.224739	0.999642	3.0935e-05	01,07,9338
LAMP1	-0.39181	0.572191	0.0658536	0.290794
LAMTOR1	-0.0403737	0.0152983	0.490265	-4.16459
LANCL1	0.0324219	0.016296	0.485116	-4.10041
LAP3	-0.205614	0.114757	0.257193	-2.04305
LARS	-0.0939944	0.867651	0.013305	1.88034
LASP1	0.277014	1	2.03191e-11	22.2287
LCP1	0.00305484	0.0118538	0.534241	-4.42318
LDHA	-0.0715952	0.0130972	0.512258	-4.32217
LDHB	0.0227298	0.0109671	0.542626	-4.50183
LGALS1	0.212522	0.999527	4.19699e-05	7.65498
LGALS3	0.144787	0.558871	0.0705573	0.236582
LIMA1	0.113655	0.223566	0.183211	-1.24501
LIMS1	0.0720743	0.174963	0.204997	-1.55085
LMAN2	0.0516308	0.0118085	0.536718	-4.42705
LMNA	0.115247	0.991085	0.000841205	4.71112
LMNB1	0.176271	0.998207	0.000158782	6.32187
LMNB2	0.01505	0.00709273	0.579345	-4.94157
LNPEP	0.0453666	0.0166704	0.482066	-4.07731
LONP1	-0.0730798	0.0855009	0.294008	-2.36985
LOX	-0.596438	1	3.47754e-09	17.1281
LOXL2	-0.364346	1	2.73271e-13	26.0112
LRP1	-0.109402	0.14222	0.23154	-1.79697
LRPAP1	-0.199171	0.323842	0.143947	-0.73617
LRPPRC	-0.0453972	0.0238272	0.441554	-3.71281
LRRC40	0.106344	0.866612	0.014147	1.87133
LRRC47	0.148402	0.991496	0.000792194	4.75869
LRRC59	0.0407935	0.012085	0.527015	-4.40363
LSM2	0.103511	0.0262734	0.427592	-3.61257
LSM3	0.105253	0.155622	0.219661	-1.69117
LSM4	0.139616	0.255791	0.166917	-1.06796
LSM6	0.0440728	0.0153849	0.489839	-4.15886
LSM7	0.170332	0.940047	0.00591691	2.75237
LTBP1	-0.191677	0.992265	0.000700335	4.85419
LTBP2	-0.0118678	0.00788833	0.57522	-4.83445
LTBP3	0.0983037	0.720594	0.0389388	0.947412
LYPLA1	0.0278206	0.0133119	0.509118	-4.3057
MACF1	-0.207888	0.999935	4.86443e-06	9.64587
MAGOH;MAGOHB	0.109138	0.0710629	0.313987	-2.57048
MANF	0.0511222	0.0857734	0.292495	-2.36637
MAP1B	0.0626906	0.177927	0.201512	-1.53045
MAP1S	-0.177872	0.29897	0.148139	-0.852209
MAP2K1	-0.13052	0.518665	0.084415	0.0746932
MAP4	-0.229602	0.667832	0.0494597	0.698397
MAP4K4	-0.0400102	0.0192033	0.460173	-3.93328
MAPK1	0.108728	0.0960672	0.280984	-2.24171
MAPK3	-0.0149822	0.00849092	0.568579	-4.76023
MAPRE1	0.103985	0.270352	0.162626	-0.99284
MARCKS	0.183986	0.998039	0.000190261	6.23233
MARCKSL1	0.452632	0.989652	0.000947778	4.56057
MARS	0.0401498	0.0180605	0.471342	-3.9958
MAT2A	0.117339	0.882988	0.0106648	2.02104
MAT2B	0.115159	0.624832	0.0574509	0.510108
MATR3	0.229938	0.931923	0.00621016	2.61661
MBNL1	0.19584	0.373452	0.126706	-0.517437
MBOAT7	0.070132	0.0256408	0.43232	-3.63759
MCAM	-0.263849	1	1.07538e-11	22.9222
MCM3	-0.113828	0.112911	0.25881	-2.06134
MCM5	-0.110077	0.0475879	0.352903	-2.99642
MCM6	-0.0805849	0.164556	0.212783	-1.62472
MCTS1	0.0136759	0.00869705	0.565804	-4.73604
MCU	0.0893895	0.0760397	0.303724	-2.49741
MDH2	0.0786995	0.964776	0.00318081	3.31017
MDK	-0.152399	0.0371993	0.383334	-3.25356
ME2	-0.0700873	0.0257186	0.431799	-3.63448
MESDC2	0.167191	0.0475295	0.353565	-2.99771
METAP2	0.333166	0.526872	0.0809137	0.107591
METTL1	-0.54642	0.997576	0.000232835	6.02002
MFGE8	-0.115049	0.084899	0.295514	-2.37757
MGAT1	0.0798419	0.824527	0.0208557	1.54732
MGAT5	-0.000488726	0.00967908	0.557265	-4.62806
MGEA5	-0.0965997	0.0285662	0.417913	-3.52655
MGST1	-0.0736851	0.0177904	0.474965	-4.01115
MGST3	0.167618	0.0619351	0.322596	-2.71773
MICALL1	-0.0706415	0.017971	0.472706	-4.00086
MLEC	0.00212301	0.00840104	0.570106	-4.77096
MMP14	-0.000498349	0.00532618	0.589341	-5.22978
MMP2	0.264482	1	1.88089e-13	26.7419
MMS19	-0.145138	0.248419	0.172071	-1.10706
MOB1B;MOB1B;MOB1A	0.0656239	0.0316901	0.405089	-3.41955
MOV10	-0.0854691	0.0977305	0.276314	-2.2227
MPST	-0.236272	0.999907	7.01071e-06	9.28291
MRPL12	-0.119208	0.284326	0.155792	-0.923102
MRPL19	-0.277669	0.999384	4.60676e-05	7.39103
MRPS27	-0.34764	0.998768	0.000107773	6.69789
MSN	0.2011	1	3.67006e-10	18.9089
MTA2	-0.0281665	0.0134232	0.50793	-4.29726
MTCH2	0.177709	0.206409	0.187526	-1.34671
MT-CO2	-0.282099	0.999739	2.21613e-05	01,08,2506
MTHFD1	-0.154616	0.998064	0.000183818	6.24501
MTHFD1L	-0.172424	0.40597	0.117915	-0.380652
MVD	-0.179964	0.331408	0.141472	-0.701825
MVP	-0.114732	0.745239	0.0332497	1.07338
MYCBP	-0.0995885	0.0325717	0.399926	-3.3912
MYH10	0.284662	1	7.19102e-12	23.206
MYH9	0.191004	0.999768	2.01958e-05	8.37041
MYL12B;MYL12A	0.100091	0.509419	0.0858271	0.0376819
MYL6	-0.0451848	0.0165218	0.483378	-4.08642
MYL6B	-0.0406413	0.0315198	0.405657	-3.42511
MYL9	0.12278	0.980036	0.00205158	3.89365
MYO1C	0.0388278	0.0140483	0.50109	-4.25111
MYO6	-0.0374072	0.0268907	0.426531	-3.58871
MYOF	-0.218821	1	1.70923e-14	28.9888
NAA10	0.0120454	0.010227	0.549062	-4.57244
NAA15	-0.13297	0.778305	0.0280534	1.25581
NAA25	0.133267	0.997022	0.000267384	5.81351
NAA50	-0.0150526	0.00890737	0.564247	-4.71193
NACA	0.209255	0.882147	0.0109217	2.01292
NAE1	0.0528684	0.0376035	0.382116	-3.24233
NAGK	0.0289003	0.0132372	0.509906	-4.3114
NAMPT	0.170933	0.999662	2.81604e-05	7.99177
NANS	-0.0157972	0.00690279	0.58109	-4.9689
NAP1L1	0.00886734	0.00562146	0.586812	-5.17553
NAP1L4	0.351199	0.131834	0.239068	-1.88484
NAPA	-0.052256	0.0247207	0.438508	-3.67508
NARS	0.12213	0.953111	0.00444127	3.01196
NCBP1	-0.0575043	0.0212028	0.451006	-3.83219
NCEH1	-0.346322	0.99983	1.48256e-05	01,08,6786
NCKAP1	0.000666056	0.00532694	0.589061	-5.22964
NCL	0.126034	0.999933	5.47192e-06	9.60601
NCOA5	0.123505	0.421116	0.114076	-0.318193
NDUFA13	-0.348177	0.991989	0.000745454	4.81893
NDUFA4	-0.0589357	0.0247122	0.439018	-3.67544
NDUFA5	-0.50217	0.999958	2.68072e-06	10.0782
NDUFA9	-0.337975	0.999241	5.89944e-05	7.18336
NDUFB4	-0.132871	0.0389109	0.379053	-3.20679
NDUFB9	-0.0745975	0.0154988	0.488986	-4.15137
NDUFS1	-0.19975	0.99867	0.000112131	6.62116
NDUFS2	-0.275551	0.952027	0.00455327	2.98796
NDUFS3	-0.523055	0.999946	4.32213e-06	01,09,8249
NDUFV1	-0.296529	0.999987	4.91608e-07	01,11,2839
NELFB	-0.106859	0.0272654	0.424399	-3.57449
NES	0.0565698	0.037128	0.383941	-3.25555
NEU1	0.26628	0.998799	9.91201e-05	6.72347
NFKB1	0.132096	0.14602	0.228165	-1.76616
NHLRC2	-0.102057	0.193309	0.193617	-1.42865
NID1	-0.1147	0.926618	0.0066952	2.53587
NME1	0.0488454	0.0182248	0.468132	-3.98658
NME2	0.155577	0.999811	1.85612e-05	01,08,5729
NMT1	-0.0682262	0.0617202	0.32331	-2.72144
NNMT	0.184583	0.820181	0.021893	1.51758
NNT	-0.041257	0.014615	0.495317	-4.21099
NONO	0.108498	0.977901	0.00231816	3.78987
NOP2	-0.0561504	0.0201201	0.455866	-3.88571
NOP56	0.243613	0.818989	0.0222423	1.50951
NOP58	0.0808862	0.122426	0.248203	-1.96966
NPEPPS	0.161592	0.966193	0.0030108	01,03,3527
NPLOC4	0.223989	0.0391971	0.378438	-3.19917
NPM1	-0.104565	0.125312	0.244066	-1.94307
NQO1	-0.151989	0.999963	2.08921e-06	01,10,2032
NRAS	0.0459413	0.0207552	0.451984	-3.85398
NRP1	-0.101448	0.532813	0.0774125	0.131442
NRP2	-0.0154616	0.00776174	0.575814	-4.85076
NSDHL	-0.542753	0.966198	0.00292598	3.35286
NSF	0.132696	0.999226	6.18497e-05	7.16363
NT5E	0.0973613	0.0470114	0.355542	-3.00921
NUCB1	-0.180232	1	1.00064e-08	15.6474
NUCB2	-0.0453572	0.0236906	0.442562	-3.7187
NUDC	0.121817	0.986735	0.00120779	4.30929
NUDCD1	0.146619	0.930103	0.00636759	2.58827
NUDT16	0.122083	0.0677623	0.319024	-2.62158
NUDT21	-0.05769	0.0142623	0.498632	-4.23577
NUDT4	0.159343	0.999899	7.43636e-06	9.19961
NUDT5	0.121705	0.441648	0.104904	-0.234476
NUMA1	0.211874	0.99998	1.16009e-06	01,10,8321
NUP54	-0.139687	0.225193	0.180616	-1.23565
NUP93	-0.145993	0.645909	0.0551331	0.601105
OCIAD2	-0.426733	0.866772	0.0138668	1.87271
OGDH	-0.172775	0.0710586	0.31471	-2.57054
OLA1	0.0616136	0.870382	0.0130294	1.90434
OPA1	-0.153223	0.947204	0.00502181	2.88708
OS9	-0.0244223	0.0136365	0.504734	-4.28128
OSBP	0.110647	0.927752	0.00652883	2.55267
OTUB1	0.0882391	0.142756	0.229853	-1.79258
P3H1	-0.209819	0.397648	0.11948	-0.415273
P4HB	-0.0265782	0.0105292	0.547049	-4.54302
PA2G4	0.150458	1	8.33023e-12	23.1882
PABPC1	0.203306	1	4.44186e-14	27.9498
PABPC4	0.196283	0.576468	0.0638373	0.308292
PACS1	0.132414	0.247897	0.172928	-1.10986
PACSIN2	-0.0225824	0.010179	0.550062	-4.5772
PAFAH1B1	0.137602	1	5.12595e-12	23.4543
PAFAH1B3	-0.0137492	0.0124169	0.519938	-4.3762
PAICS	-0.183413	0.999998	1.31086e-07	13.0033
PAIP1	0.069491	0.032252	0.402232	-3.40139
PAK2	0.0937474	0.111172	0.261228	-2.07883
PAM	0.138109	0.999912	6.19188e-06	9.33465
PAPSS1	-0.16453	0.0840738	0.297015	-2.38824
PAPSS2	-0.0289693	0.00906966	0.563307	-4.69371
PARP1	0.144612	0.998633	0.000121517	6.59392
PARVA	-0.0923035	0.0241442	0.440541	-3.69927
PBXIP1	-0.358713	0.893067	0.00943952	2.12246
PCBP1	0.0179233	0.00770206	0.576997	-4.85854
PCBP2	0.0228257	0.00782011	0.575517	-4.84321
PCID2	-0.177795	0.567994	0.0685336	0.273672
PCNA	0.00599073	0.011885	0.532097	-4.42052
PCNP	0.184266	0.83391	0.0198491	01,01,6136
PCYT1A	-0.0109917	0.012246	0.52257	-4.39023
PDAP1	0.205217	0.622533	0.05866	0.500312
PDCD10	0.0860946	0.024842	0.436973	-3.67007
PDCD5	-0.00849707	0.00864164	0.566423	-4.74248
PDCD6IP	-0.0225598	0.00953537	0.557909	-4.64317
PDHA1	-0.0156315	0.0057659	0.585962	-5.15001
PDHB	0.014358	0.00868432	0.566114	-4.73751
PDIA3	0.161551	0.999974	1.95916e-06	01,10,5668
PDIA4	0.177328	1	8.17309e-09	16.1324
PDIA5	-0.0162968	0.00663422	0.583682	-5.00886
PDIA6	-0.101239	0.794198	0.024842	1.35042
PDLIM1	0.367346	1	3.25156e-10	19.2452
PDLIM4	0.144679	0.51186	0.0851163	0.0474473
PDLIM5	0.296993	1	2.73053e-09	17.3354
PDLIM7	0.0859469	0.0927347	0.282529	-2.28069
PEBP1	0.115969	0.973607	0.00254319	3.60792
PFAS	0.118838	0.15923	0.216225	-1.66397
PFDN2	-0.0438617	0.018994	0.462066	-3.94445
PFDN6	0.0458419	0.0430576	0.367173	-3.1012
PFKL	-0.064237	0.00935116	0.55951	-4.66286
PFKM	0.0969583	0.0875882	0.288687	-2.34345
PFKP	0.0505658	0.0832375	0.297764	-2.39915
PFN1	0.0303814	0.0165772	0.482941	-4.08301
PGAM1	0.103739	0.998665	0.000116833	6.61771
PGAM5	-0.161141	0.742305	0.0346313	1.05798
PGD	0.462516	1	0	69.0663
PGK1	0.312404	1	0	53.988
PGM2L1	0.122964	0.344843	0.134062	-0.641784
PGM3	0.331812	0.994961	0.000456482	5.28549
PHB	-0.178987	0.999978	1.59867e-06	01,10,7388
PHB2	-0.298882	1	1.45635e-13	26.7752
PHGDH	-0.143069	0.0414789	0.372852	-3.14021
PICALM	-0.0045079	0.00973581	0.554346	-4.62216
PIN4	0.240926	0.99964	3.23522e-05	7.93036
PIP4K2A	-0.0354679	0.0105682	0.546712	-4.53928
PIR	0.354665	0.998259	0.000152835	6.35178
PITPNB	-0.150082	0.251983	0.169497	-1.08806
PITRM1	-0.145089	0.993942	0.000556474	5.10027
PKM	-0.0464061	0.035823	0.39114	-3.29269
PKN1	-0.192288	0.298668	0.148992	-0.853648
PLAA	0.00272019	0.0118466	0.534597	-4.42379
PLAT	-0.32114	1	0	71.1198
PLAU	-0.0119999	0.00875405	0.565493	-4.72945
PLD3	-0.175581	0.0735292	0.308887	-2.5337
PLEC	0.23809	1	0	47.9187
PLG	-0.0278712	0.0142117	0.499454	-4.23938
PLIN3	-0.0706062	0.0342728	0.395269	-3.33853
PLOD1	0.0891347	0.6924	0.0429302	0.811364
PLOD2	-0.504629	1	0	64.8975
PLOD3	-0.111112	0.872573	0.0127576	01,01,9239
PLS1	0.0451545	0.0251479	0.43543	-3.65751
PLS3	0.158224	1	4.25885e-10	18.8946
PLSCR3	0.13155	0.0341898	0.395855	-3.34104
PLTP	0.0145563	0.00720648	0.579052	-4.92554
PLXND1	0.0429444	0.0181815	0.470429	-3.989
PML	0.0584834	0.0313434	0.406225	-3.43091
PMM2	0.149593	0.759888	0.0305732	1.15206
PNP	-0.0770426	0.0480975	0.351576	-2.98523
PNPO	0.0760982	0.0445119	0.36462	-3.06647
POGLUT1	0.007806	0.0119224	0.530295	-4.41734
POSTN	0.397767	0.859968	0.0158468	1.81503
POTEE	-0.173699	0.878127	0.0116985	1.97481
PPA1	-0.112085	0.0484698	0.350911	-2.97713
PPA2	-0.0101838	0.00646705	0.583968	-5.03455
PPAT	0.00323256	0.0118791	0.532456	-4.42102
PPFIBP1	-0.139156	0.227435	0.17975	-1.22285
PPIA	0.44353	1	0	76.3199
PPIB	0.121802	0.999087	6.77586e-05	6.99788
PPID	0.0208802	0.0115369	0.539168	-4.4506
PPIE	0.417147	0.0497489	0.34622	-2.94974
PPM1F	0.0362148	0.0144758	0.49698	-4.2207
PPME1	0.123954	0.438906	0.107191	-0.245602
PPP1CA	0.117659	0.998403	0.000141819	6.43826
PPP1CB	0.163166	0.982922	0.00172447	4.05274
PPP1R7	-0.0160258	0.0085546	0.567965	-4.75269
PPP2CA	-0.18003	0.526569	0.0816128	0.106378
PPP2R1A	-0.0167987	0.00675354	0.581958	-4.99091
PPP2R1B	-0.167808	0.561873	0.0692029	0.248769
PPP2R2A	-0.0160613	0.00861598	0.56735	-4.74548
PPP2R5E	-0.0403761	0.0125801	0.517659	-4.36298
PPP4R3A	0.0658902	0.0283029	0.419547	-3.53608
PPP5C	0.0495647	0.0382727	0.380894	-3.22399
PPT1	0.150071	0.57218	0.0665251	0.290753
PRCP	0.224055	0.999991	3.84364e-07	01,11,5966
PRDX1	0.14487	1	1.20379e-13	27.2885
PRDX2	0.157385	0.999955	3.33109e-06	9.99779
PRDX3	-0.207587	0.245599	0.175491	-1.12222
PRDX6	-0.00790035	0.00548012	0.587094	-5.20113
PREP	0.215337	0.920595	0.0070327	2.45045
PRKACA	0.0528083	0.0158937	0.487702	-4.12581
PRKACB	-0.049012	0.0126855	0.515359	-4.35453
PRKAR1A	-0.12499	0.113822	0.258002	-2.05228
PRKAR2A	0.0240781	0.00962403	0.557587	-4.63382
PRKDC	0.155222	0.999996	2.18588e-07	01,12,5144
PRMT1	0.0537613	0.121567	0.249847	-1.97767
PRMT5	0.0460018	0.0175822	0.476757	-4.02313
PROCR	-0.20902	0.783625	0.0272372	1.28692
PROSC	0.165224	0.676457	0.0461664	0.737535
PRPF19	-0.181784	0.0893506	0.286386	-2.32159
PRPF4	-0.0198012	0.0120506	0.528113	-4.40652
PRPF8	0.0275181	0.0115824	0.53882	-4.44662
PRPS1	0.0189593	0.00763306	0.577292	-4.8676
PRSS23	0.028178	0.012044	0.528478	-4.40707
PSAP	0.51611	1	0	68.5459
PSAT1	-0.0415743	0.0139067	0.501904	-4.26138
PSMA1	-0.0020614	0.00840437	0.569802	-4.77056
PSMA4	0.00246701	0.00971641	0.555324	-4.62417
PSMA6	-0.0305883	0.013622	0.505136	-4.28235
PSMA7	-0.0234612	0.00863565	0.566733	-4.74318
PSMC1	-0.0190875	0.00907491	0.562993	-4.69313
PSMC2	-0.0746562	0.164653	0.21192	-1.624
PSMC3	-0.169715	0.998916	7.90515e-05	6.82607
PSMC4	-0.0309585	0.0104037	0.548727	-4.55513
PSMC5	-0.00609268	0.00547482	0.587376	-5.20211
PSMC6	-0.0191914	0.00637992	0.58454	-5.0482
PSMD1	-0.0191515	0.00819516	0.571622	-4.79598
PSMD11	-0.123559	0.995467	0.000413127	5.39182
PSMD12	0.0138651	0.00831046	0.571017	-4.7819
PSMD13	-0.0465407	0.035987	0.390547	-3.28795
PSMD14	0.0147164	0.0104829	0.547385	-4.54747
PSMD2	-0.00459471	0.00546211	0.587658	-5.20444
PSMD3	-0.108907	0.75124	0.0323365	1.10523
PSMD4	0.240774	0.99919	6.47431e-05	7.11819
PSMD5	0.118938	0.994476	0.000488283	5.19309
PSMD6	-0.10097	0.0996318	0.274747	-2.20132
PSMD7	-0.165947	0.995885	0.000373823	5.48896
PSMD8	0.0718508	0.0107403	0.544337	-4.52295
PSMD9	-0.0169731	0.0126468	0.516895	-4.35763
PSME1	0.235168	1	1.21848e-11	22.7004
PSME2	0.0668291	0.0134423	0.507533	-4.29582
PSME3	-0.0795031	0.156482	0.217084	-1.68464
PSMG2	-0.151371	0.999644	2.9514e-05	7.93921
PSPC1	0.011909	0.00861862	0.567041	-4.74517
PTBP1	0.0531128	0.0167422	0.481189	-4.07294
PTBP2	0.218837	0.675726	0.0472608	0.734201
PTGES3	0.0711783	0.0203458	0.455384	-3.87432
PTGFRN	0.0707753	0.0591564	0.328974	-2.76659
PTGR1	0.274302	0.995732	0.000386592	5.45226
PTK2	0.107666	0.744794	0.0337112	1.07103
PTPN1	-0.0743589	0.178461	0.199757	-1.52681
PTPN11	0.0581214	0.251392	0.170357	-1.0912
PTPRF	-0.0174177	0.00601578	0.58511	-5.10733
PTX3	-0.366328	0.996801	0.000296539	5.74171
PUS1	0.0149586	0.0122788	0.521821	-4.38752
PWP1	-0.0510547	0.0216117	0.449532	-3.81267
PXDN	-0.358775	1	0	40.6771
PYGB	0.0094584	0.00565979	0.586529	-5.16869
PYGL	-0.128261	0.271832	0.161773	-0.985348
PYGM	-0.0712534	0.0160954	0.487273	-4.113
PZP	-0.183073	0.570581	0.0671942	0.28422
QARS	0.106327	1	6.80885e-10	18.5867
QSOX1	-0.31673	1	0	38.8536
RAB10	0.0893955	0.0367749	0.385757	-3.26547
RAB11B	0.0726468	0.0164023	0.484248	-4.0938
RAB14	-0.0504817	0.0423386	0.369076	-3.11879
RAB1A	-0.102407	0.153042	0.222222	-1.71094
RAB2A	0.00194666	0.00753772	0.578174	-4.88027
RAB33B	0.0867007	0.0612749	0.324734	-2.72915
RAB35	0.118064	0.159986	0.215365	-1.65833
RAB3GAP2	-0.0764352	0.0460101	0.359463	-3.03179
RAB5B	0.0982272	0.154638	0.220515	-1.69868
RAB5C	-0.0618663	0.0152162	0.491537	-4.17006
RAB6A	0.183389	0.998485	0.000136597	6.49068
RAB7A	0.0744934	0.821619	0.0215452	1.52736
RAB8A	0.226532	0.708221	0.0414074	0.886762
RAC1	0.0531576	0.0360846	0.389356	-3.28514
RAC2	-0.0850695	0.0663423	0.320454	-2.64428
RACK1	0.073209	0.982727	0.0018142	4.04116
RAE1	0.0634837	0.0247948	0.437997	-3.67201
RALA	0.0834981	0.0525123	0.338025	-2.89277
RALB	0.130459	0.547788	0.0739478	0.191736
RALY	0.0647874	0.0166267	0.482504	-4.07998
RAN	0.0923732	0.370712	0.12751	-0.529164
RANBP1	0.159698	0.554207	0.0732704	0.217682
RANBP2	0.137261	0.241995	0.177191	-1.14178
RANGAP1	0.00984587	0.00665326	0.583109	-5.00597
RAP1B	-0.00607643	0.00544752	0.587939	-5.20713
RAP1GDS1	0.0447078	0.0294829	0.41351	-3.49402
RARS	-0.0116132	0.00597867	0.585394	-5.11356
RBBP7	0.109407	0.279216	0.156644	-0.948353
RBM12	0.166591	0.986099	0.00131945	4.26179
RBM25	0.140068	0.178327	0.200636	-1.52772
RBM3	-0.0249719	0.00983144	0.553692	-4.61229
RBM39	0.0484663	0.0162505	0.485981	-4.10325
RBM4	0.171257	0.0722956	0.311809	-2.55195
RBMX	0.114107	0.635787	0.0568655	0.557123
RBX1	-0.0171444	0.0124641	0.518421	-4.37236
RCC1	0.0683105	0.0366965	0.386359	-3.26769
RCC2	0.19647	1	0	37.6601
RDX	0.183078	0.999996	2.40047e-07	01,12,3327
RECQL	0.0162399	0.00811768	0.572527	-4.80556
RELA	0.0602412	0.0263504	0.427062	-3.60957
REXO2	0.0845928	0.0311738	0.406791	-3.43651
RHOB	0.0158453	0.0127869	0.514587	-4.34646
RHOC	0.0776071	0.0421494	0.369708	-3.12347
RNH1	0.177786	0.168887	0.208463	-1.59354
ROCK2	0.0927447	0.433571	0.10871	-0.267296
RPA2	-0.104295	0.019752	0.457309	-3.90455
RPL10	0.0897707	0.683647	0.0450813	0.770583
RPL10A	0.38708	1	0	36.9147
RPL11	0.0722202	0.036311	0.388161	-3.27865
RPL12	0.111005	0.999813	1.77886e-05	8.58429
RPL13	-0.184044	0.203308	0.19014	-1.36574
RPL13A	0.121807	0.163392	0.213644	-1.6332
RPL14	0.0469222	0.0200918	0.456348	-3.88715
RPL15	-0.136837	0.327552	0.143122	-0.719278
RPL17	0.068946	0.099693	0.273961	-2.20064
RPL18	0.0263348	0.0138375	0.502716	-4.26644
RPL18A	0.0992226	0.0461705	0.358161	-3.02814
RPL21	-0.0820563	0.0211003	0.451495	-3.83714
RPL22	0.129734	0.86	0.0155588	1.81529
RPL22L1	-0.522636	0.979882	0.00210275	3.88584
RPL23	-0.0866172	0.0127948	0.5142	-4.34584
RPL23A	0.0616006	0.0295944	0.412955	-3.49013
RPL24	-0.175113	0.0716725	0.312536	-2.56128
RPL26L1	-0.0925945	0.039753	0.377203	-3.18451
RPL27	0.0951536	0.0332218	0.398768	-3.37076
RPL27A	0.100463	0.255731	0.167779	-1.06828
RPL28	0.0355582	0.0118019	0.53707	-4.42762
RPL3	-0.113054	0.502565	0.0893888	0.0102615
RPL30	-0.0186013	0.00666232	0.582822	-5.0046
RPL31	0.00578411	0.0118758	0.532814	-4.42131
RPL34	0.1013	0.0518731	0.338715	-2.90569
RPL35	-0.172654	0.746634	0.0327892	1.08074
RPL35A	0.0957868	0.104654	0.267634	-2.14655
RPL38	0.135394	0.801483	0.0236755	1.39559
RPL4	-0.194551	0.409226	0.117139	-0.367167
RPL5	-0.0230849	0.00664839	0.583396	-5.00671
RPL6	-0.10137	0.0419887	0.370339	-3.12746
RPL7	0.0976118	0.0460024	0.360112	-3.03197
RPL7A	-0.18641	0.977663	0.00242982	3.77893
RPL8	-0.226555	0.198746	0.192747	-1.39415
RPL9	0.0759034	0.0172589	0.478094	-4.04202
RPLP0	-0.117773	0.794059	0.0252354	1.34957
RPLP1	-0.263958	0.400336	0.118694	-0.404066
RPLP2	-0.00836202	0.00535316	0.58822	-5.2247
RPN1	-0.136558	0.999999	4.99264e-08	13.9406
RPN2	-0.152512	0.994146	0.000538989	5.13471
RPP14	-0.228306	0.726648	0.0369907	0.977681
RPP30	0.0358807	0.0134526	0.507135	-4.29504
RPRD1B	-0.0160632	0.0123821	0.520693	-4.37904
RPS10	-0.306253	0.421012	0.114843	-0.318619
RPS11	-0.0435734	0.0178236	0.474514	-4.00924
RPS12	0.0589484	0.415504	0.11637	-0.341258
RPS13	0.0333878	0.00701731	0.579636	-4.95233
RPS14	0.205177	0.999881	9.40391e-06	9.03541
RPS15A	0.0337004	0.018057	0.471798	-3.996
RPS16	-0.00432304	0.00693876	0.58051	-4.96367
RPS17	0.0799005	0.025786	0.431276	-3.6318
RPS18	-0.0205238	0.00841318	0.569191	-4.76951
RPS19	0.118212	0.104682	0.266836	-2.14625
RPS2	0.127868	0.99278	0.000634612	4.92371
RPS20	0.00835514	0.00691093	0.5808	-4.96772
RPS21	0.0294021	0.0133953	0.508327	-4.29937
RPS23	0.116462	0.66284	0.0500119	0.675978
RPS25	0.127381	0.0233397	0.443568	-3.73398
RPS26	0.169426	0.0746696	0.307419	-2.51708
RPS27	-0.0466252	0.0293535	0.414616	-3.49855
RPS27A	0.114521	0.0747541	0.306682	-2.51586
RPS27L	0.0435958	0.0171259	0.478538	-4.04989
RPS28	-0.140267	0.0605389	0.326152	-2.74202
RPS3	0.0535269	0.134633	0.238236	-1.8606
RPS3A	0.156171	1	2.14996e-08	14.903
RPS4X	0.157659	1	2.60586e-08	14.7287
RPS5	0.221792	0.699468	0.042413	0.844768
RPS6	-0.0891464	0.075771	0.305206	-2.50124
RPS7	-0.112182	0.535665	0.0767141	0.142901
RPS8	0.120973	0.471177	0.0973497	-0.115421
RPS9	0.0968373	0.996288	0.000350523	5.59253
RPSA	-0.0278645	0.0104256	0.548057	-4.55301
RRAGA	0.038852	0.0129052	0.513425	-4.33714
RRAGC	0.04768	0.0245282	0.440034	-3.6831
RRBP1	0.413007	1	0	50.4332
RRM1	-0.102551	0.953779	0.00433045	3.02699
RRP12	-0.256696	0.528163	0.0802143	0.112771
RRP9	0.0975606	0.0739289	0.308154	-2.52785
RSL1D1	-0.272933	0.338871	0.138185	-0.668327
RSU1	0.0786787	0.115924	0.254755	-2.0316
RTCA	-0.0751507	0.0346972	0.393505	-3.32578
RTCB	0.0402658	0.123865	0.244896	-1.95633
RTN4	-0.0994779	0.0676059	0.31974	-2.62406
RUVBL1	-0.00593989	0.00535251	0.588501	-5.22482
RUVBL2	-0.0250949	0.00928262	0.559829	-4.67029
S100A10	0.0160783	0.00910636	0.562679	-4.68963
S100A11	-0.243657	0.829649	0.020177	1.58314
S100A13	0.257069	0.999935	5.16965e-06	9.64542
S100A16	0.136843	0.520356	0.0830086	0.0814693
S100A6	0.109687	0.114933	0.256381	-2.04131
SACM1L	-0.116927	0.308706	0.147298	-0.806174
SAE1	0.029697	0.0112147	0.541249	-4.47925
SAP18	0.166827	0.494987	0.0915231	-0.0200529
SAR1A	-0.0777313	0.0446978	0.363979	-3.0621
SARNP	0.0997462	0.0150141	0.492803	-4.18364
SARS	-0.159519	1	1.23206e-08	15.4812
SART3	0.0928274	0.142517	0.230697	-1.79454
SBDS	0.0870617	0.796796	0.0240581	1.36639
SCARB2	-0.0975338	0.247246	0.173784	-1.11336
SCP2	-0.0277256	0.0132327	0.5103	-4.31175
SCPEP1	0.204962	0.994434	0.000505014	5.1855
SDCBP	-0.203447	0.251051	0.171215	-1.09301
SDHA	-0.187043	0.965563	0.00309518	3.33359
SEC11A	-0.296615	0.972132	0.00260963	3.55202
SEC13	-0.00174151	0.0118379	0.53566	-4.42454
SEC23A	0.114213	1	1.55327e-08	15.0932
SEC23IP	0.201525	0.858249	0.01642	1.80082
SEC24C	-0.150573	0.115914	0.255569	-2.03171
SEC24D	-0.0175104	0.00910808	0.562364	-4.68944
SEC31A	0.0816026	0.98883	0.0010687	4.48331
SEC61A1	-0.0631472	0.0493184	0.348238	-2.95888
SEC61B	0.0861229	0.0278836	0.421713	-3.55144
SEC62	-0.0783396	0.0218636	0.44904	-3.80083
SEPHS1	0.0158861	0.0106572	0.545358	-4.53081
SEPT11	0.16355	0.94957	0.00478244	2.93543
SEPT2	-0.0682852	0.0229654	0.44507	-3.75053
SEPT6	0.115752	0.95155	0.00466753	2.97757
SEPT7	0.0497672	0.0251436	0.435945	-3.65769
SEPT9	0.0223848	0.00889997	0.564871	-4.71277
SERBP1	-0.0209476	0.0093966	0.558551	-4.65797
SERPINB8	-0.0132496	0.00912174	0.562049	-4.68793
SERPINB9	0.189109	0.999999	3.56518e-08	14.2758
SERPINC1	-0.0578014	0.034736	0.392915	-3.32462
SERPINE1	-0.637613	0.374784	0.125094	-0.511749
SERPINF1	-0.203376	0.958388	0.00346186	3.13685
SERPINH1	-0.227342	1	5.8941e-14	27.7406
SET	0.0404588	0.0115327	0.539516	-4.45097
SF1	0.0666336	0.0146566	0.494899	-4.2081
SF3A1	0.22878	1	2.06856e-09	17.4335
SF3A3	0.0565417	0.0236044	0.443065	-3.72243
SF3B1	-0.0203873	0.00730826	0.57876	-4.91141
SF3B2	0.117942	0.897233	0.00874362	2.16685
SF3B3	-0.100647	0.985358	0.00147389	4.20912
SF3B6	0.0558036	0.0274799	0.423863	-3.56644
SFPQ	0.196768	1	1.23435e-10	20.4531
SFXN1	-0.132506	0.72481	0.0374751	0.968448
SFXN3	0.0565534	0.0187837	0.463478	-3.9558
SGTA	0.0387926	0.0181706	0.470886	-3.98961
SH3GL1	0.0511521	0.0878216	0.287921	-2.34053
SH3GLB1	0.202938	0.989057	0.00100753	4.50406
SHMT2	-0.0298885	0.0114134	0.540211	-4.46149
SIL1	-0.22874	0.978238	0.00226308	3.80561
SKIV2L2	-0.0685364	0.0513312	0.339403	-2.91676
SLC25A12	-0.131252	0.458598	0.0995745	-0.165988
SLC25A24	-0.0894075	0.0491839	0.348908	-2.96175
SLC25A3	0.0481049	0.0368411	0.385153	-3.26361
SLC25A4	-0.204226	0.678192	0.0456195	0.745477
SLC25A5	-0.257303	0.999664	2.68023e-05	7.99673
SLC3A2	-0.136087	0.378008	0.123479	-0.498011
SMAD1	0.0565897	0.0248287	0.437486	-3.67061
SMARCA1	-0.0734475	0.030188	0.411286	-3.46966
SMARCA5	-0.0334435	0.0120191	0.528843	-4.40916
SMC1A	0.208766	0.999955	3.10796e-06	10.0026
SMC3	0.100688	0.103464	0.269223	-2.15932
SMPD1	0.0649183	0.0260673	0.429176	-3.62066
SMS	0.0715163	0.0554426	0.333871	-2.83537
SMU1	0.0237338	0.00813676	0.571925	-4.80319
SND1	0.0684406	0.583769	0.0631774	0.338265
SNRNP200	-0.0647274	0.123577	0.246553	-1.95899
SNRPA	0.17957	0.246146	0.174638	-1.11927
SNRPA1	-0.0640009	0.0262611	0.428121	-3.61306
SNRPB;SNRPB;SNRPB;SNRPN;SNRPN	0.123351	0.835617	0.018866	1.62597
SNRPB2	0.165562	0.339656	0.137362	-0.664827
SNRPD1	0.0517044	0.0185764	0.465349	-3.96711
SNRPD2	-0.0554015	0.0282634	0.42009	-3.53752
SNRPD3	-0.0734641	0.0458604	0.361406	-3.03521
SNRPGP15;SNRPG	-0.0484046	0.0183382	0.466744	-3.98026
SNU13	0.10785	0.426085	0.112544	-0.297844
SNX1	0.051794	0.0505193	0.341462	-2.93356
SNX2	0.107511	0.773937	0.0293032	1.23068
SNX3	0.141359	0.774683	0.0288853	1.23494
SNX6	-0.062884	0.0350163	0.392324	-3.3163
SPARC	0.00280439	0.00969814	0.555973	-4.62608
SPOCK1	-0.146929	0.758907	0.0314565	1.1467
SPTAN1	0.130259	1	4.94541e-09	16.7827
SPTBN1	0.183904	1	1.0082e-15	31.96
SQOR	0.113237	0.0414905	0.371598	-3.13992
SRM	-0.00403542	0.00972051	0.554672	-4.62375
SRP14	0.0148138	0.00774717	0.57611	-4.85265
SRP54	-0.177987	0.998955	7.11668e-05	6.86276
SRP68	-0.0490884	0.0183328	0.467207	-3.98056
SRP9	-0.033968	0.0138572	0.502311	-4.265
SRPRB	-0.261985	0.860028	0.0152694	1.81553
SRRT	0.151995	0.999975	1.83396e-06	01,10,6119
SRSF1	0.0665244	0.05538	0.334566	-2.83656
SRSF2;SRSF2;SRSF8;SRSF8	0.0749183	0.0360546	0.389952	-3.286
SRSF3	0.20356	0.993511	0.000574512	5.03108
SRSF6	-0.0282946	0.0114288	0.539864	-4.46013
SRSF7	0.119136	0.996496	0.000328109	5.65043
SRSF9	0.0420716	0.0175785	0.477204	-4.02334
SSB	0.109487	0.506271	0.0879682	0.0250839
SSBP1	-0.385456	1	2.10734e-10	19.482
SSR1	-0.281355	0.585111	0.0625175	0.34379
SSR3	-0.0965664	0.0298863	0.411843	-3.48001
SSR4	-0.302604	0.990338	0.000892818	4.62982
SSRP1	0.0603362	0.71903	0.0394276	0.939653
ST13	0.26289	1	2.87196e-08	14.5137
STAT1	0.168786	1	5.73734e-09	16.4587
STAT3	0.0377675	0.0148706	0.493643	-4.19339
STAU1	0.0367519	0.0118203	0.536366	-4.42605
STIP1	0.199671	1	1.15569e-14	29.0191
STK26	0.184622	0.808113	0.0233058	1.43779
STMN1	0.182938	1	2.30445e-13	26.6976
STOM	0.0366965	0.00890597	0.564559	-4.71209
STOML2	-0.434748	1	4.63337e-09	16.9617
STRAP	-0.109824	0.590837	0.0605489	0.367426
STT3A	-0.0375454	0.0205857	0.45296	-3.86236
STX12	-0.0730172	0.0485484	0.350245	-2.97543
STXBP3	0.082705	0.0600281	0.327566	-2.75104
SUB1	0.156237	0.341181	0.136538	-0.658036
SUCLA2	-0.189109	0.338701	0.139008	-0.669086
SUCLG1	-0.00197286	0.0118462	0.534952	-4.42383
SUCLG2	-0.0426098	0.028654	0.417366	-3.52339
SUPT16H	0.113496	0.991383	0.000816599	4.74538
SURF4	-0.132314	0.0969455	0.279434	-2.23163
SVIL	0.095682	0.0769929	0.302237	-2.48392
SWAP70	0.0395861	0.0219364	0.448546	-3.79743
SYNCRIP	0.0491213	0.05513	0.33526	-2.84135
SYNGR2	0.166128	0.50176	0.090101	0.00704092
TACO1	0.104635	0.097349	0.277097	-2.22703
TAGLN2	0.228784	1	7.84738e-15	29.4417
TALDO1	0.258033	1	1.11435e-08	15.6011
TAPBP	-0.0152331	0.0124459	0.518801	-4.37384
TARDBP	0.00658485	0.0119299	0.529933	-4.4167
TARS	0.0525969	0.470663	0.0980885	-0.117483
TBCA	0.115339	0.0291001	0.415168	-3.50748
TBCD	-0.170668	0.275049	0.160065	-0.969155
TCEA1	0.140759	0.912497	0.00721454	2.34452
TCERG1	0.214288	1	3.38066e-12	23.5911
TCP1	0.0924174	0.996615	0.000306687	5.68503
TES	0.233599	0.98644	0.00124433	4.287
TFAM	0.0265636	0.0121889	0.524061	-4.39497
TFPI	0.368564	0.983335	0.00168066	4.07765
TFRC	-0.313566	0.554363	0.0725909	0.218314
TGFB1	0.0213215	0.0117602	0.537421	-4.4312
TGFBI	0.0549722	0.0387521	0.379668	-3.21105
TGM2	0.200063	1	0	40.8369
THBS1	0.217969	1	0	40.3252
THRAP3	0.080314	0.0146117	0.495734	-4.21121
THYN1	0.0807522	0.0437364	0.365259	-3.08485
TIGAR	0.163032	0.998779	0.000103424	6.70675
TIMM13	-0.0335452	0.0168509	0.480308	-4.06636
TIMP2	-0.0314055	0.0077025	0.576702	-4.85848
TJP1	0.182854	0.995667	0.000399795	5.43721
TJP2	0.0941616	0.472774	0.0966111	-0.109011
TKFC	0.135905	0.0366416	0.386961	-3.26924
TKT	0.158638	1	2.59864e-12	23.6975
TLL2	0.120214	0.296306	0.150694	-0.864952
TLN1	0.160797	1	2.28773e-16	32.6826
TM9SF2	0.0835385	0.0856965	0.293252	-2.36735
TM9SF3	-0.0135848	0.0121532	0.525543	-4.39793
TMED10	0.0159294	0.00983183	0.553364	-4.61225
TMED2	-0.148155	0.0841784	0.296265	-2.38688
TMED7	-0.0332713	0.0122487	0.522196	-4.39001
TMED9	-0.129627	0.944554	0.00552691	2.83531
TMEM109	-0.103546	0.0458088	0.362051	-3.03639
TMEM132A	-0.219878	0.834823	0.0195218	01,01,6202
TMEM43	-0.0258053	0.0092558	0.560466	-4.67321
TMOD3	0.0327066	0.014255	0.499043	-4.23629
TMPO	0.200824	0.996207	0.000362074	5.57082
TNPO1	0.0705907	0.182127	0.198004	-1.502
TNPO3	-0.125031	0.107549	0.263635	-2.11602
TOMM34	-0.0695455	0.0260493	0.429703	-3.62137
TOMM70	-0.0407962	0.0130979	0.511867	-4.32212
TOP1	0.225386	0.999281	5.34116e-05	7.23716
TOP2B	0.0172747	0.00807087	0.573129	-4.81139
TOR1AIP1	0.00334091	0.0118543	0.533885	-4.42314
TOR1B	0.0750802	0.0620572	0.32188	-2.71563
TP53I3	-0.034458	0.0270556	0.425467	-3.58243
TPI1	0.216579	1	3.86877e-11	21.6014
TPM1	-0.199955	0.0205806	0.453446	-3.86261
TPM2	0.0594158	0.257163	0.166055	-1.06077
TPM3	0.0922453	0.784145	0.0268307	1.28999
TPM4	0.0421852	0.013165	0.511476	-4.31694
TPP1	0.246474	0.981174	0.00190388	3.95351
TPRKB	-0.166397	0.487997	0.0929663	-0.0480197
TPT1	-0.217354	0.997022	0.000257739	5.81362
TRA2A	-0.147074	0.18465	0.196245	-1.48516
TRA2B	-0.0570038	0.00985179	0.553036	-4.6102
TRAP1	-0.0821724	0.041396	0.373477	-3.14229
TRIM21	0.217895	0.362831	0.129128	-0.563096
TRIM25	-0.0946792	0.350346	0.132416	-0.617517
TRIM28	0.120244	0.998383	0.000147309	6.42542
TRIP10	0.0617841	0.0386163	0.380281	-3.2147
TRMT1	-0.0505414	0.0256032	0.432841	-3.6391
TROVE2	-0.00392772	0.0118427	0.535306	-4.42413
TSG101	-0.0335807	0.012218	0.522944	-4.39255
TSN	-0.178024	0.645928	0.0545582	0.60119
TSPAN14	0.0333887	0.0139739	0.501498	-4.25649
TSPO	-0.145071	0.0560311	0.333174	-2.82419
TSTA3	0.123472	0.237905	0.178898	-1.1642
TTLL12	-0.028645	0.0144263	0.497807	-4.22417
TUBA1A	-0.237258	0.999998	1.44688e-07	12.978
TUBA4A	-0.31255	0.998931	7.50775e-05	6.84035
TUBB	-0.187139	0.985679	0.00139604	4.23157
TUBB1	-0.122372	0.118278	0.252305	-2.00884
TUBB3	-0.0544776	0.0182205	0.469513	-3.98682
TUBB4B	-0.194089	0.999826	1.55481e-05	8.65535
TUBB6	-0.275009	1	1.02211e-12	24.5212
TUFM	0.164372	0.999999	6.25191e-08	13.5821
TWF1	0.209217	0.99994	4.57864e-06	9.716
TWF2	-0.118122	0.26287	0.164336	-1.03111
TXNDC5	0.0847906	0.506314	0.0872551	0.0252589
TXNL1	0.0930917	0.115954	0.253939	-2.03132
TXNRD1	-0.219227	1	7.53286e-11	20.6397
U2AF1L5;U2AF1	0.277358	0.997687	0.000217485	6.06681
U2AF2	0.0922029	0.0548644	0.335953	-2.84646
U2SURP	0.00137496	0.0118308	0.536013	-4.42515
UAP1	-0.352432	0.999842	1.1243e-05	8.75419
UAP1L1	-0.051075	0.0228922	0.445569	-3.7538
UBA1	-0.0532792	0.0306629	0.409608	-3.45356
UBA2	0.086468	0.350414	0.131591	-0.617218
UBA3	0.000498145	0.00967922	0.556943	-4.62805
UBA6	0.0479908	0.0182241	0.468593	-3.98662
UBE2I	0.0613477	0.033687	0.397606	-3.35638
UBE2L3	-0.0549708	0.045113	0.362695	-3.05242
UBE2M	0.0816898	0.599504	0.0599063	0.403401
UBE2N	-0.133816	0.181847	0.198882	-1.50389
UBLCP1	0.162498	0.420628	0.115607	-0.320198
UBR4	0.170495	0.422282	0.113308	-0.313414
UCHL1	-0.0663769	0.0969682	0.278657	-2.23138
UCHL5	0.00372939	0.00847166	0.568885	-4.76252
UFD1	0.161697	0.489263	0.092241	-0.0429545
UFL1	0.0581488	0.0502759	0.342828	-2.93865
UGDH	0.0529292	0.0911884	0.283302	-2.29921
UGP2	0.231336	0.98613	0.00128154	4.26409
UNC45A	-0.105365	0.969115	0.00267979	3.44611
UPF1	-0.00794648	0.00790924	0.574923	-4.83178
UQCR10	-0.304143	0.427104	0.11024	-0.293678
UQCRC1	-0.231685	0.996347	0.000339097	5.60865
UQCRC2	-0.178155	0.14044	0.23322	-1.81164
UQCRFS1	-0.441963	0.980785	0.00195264	3.93265
UQCRH	-0.238721	0.201619	0.19188	-1.3762
USMG5	-0.327977	0.572855	0.0651808	0.293507
USO1	0.057926	0.0189615	0.462538	-3.9462
USP14	0.0538726	0.172592	0.206731	-1.56737
USP15	-0.060116	0.016459	0.483813	-4.09029
USP5	0.0439502	0.0136491	0.504332	-4.28034
USP7	0.0272108	0.0100557	0.551058	-4.58951
UXS1	-0.323987	0.990768	0.000866593	4.67577
VAPA	0.155793	0.669847	0.0483541	0.707492
VARS	0.0486515	0.15083	0.223073	-1.7281
VASP	0.210977	1	1.80443e-10	19.6255
VAT1	-0.0151119	0.00806951	0.573429	-4.81156
VBP1	0.040134	0.020505	0.454417	-3.86637
VCL	0.117945	1	3.75438e-09	17.1254
VCP	0.0496673	0.27875	0.157501	-0.950668
VDAC1	-0.176014	0.999948	3.55302e-06	9.86489
VDAC2	0.271908	0.999998	8.7938e-08	13.3515
VDAC3	0.0341281	0.0111111	0.541594	-4.48864
VIM	0.18834	1	0	39.5459
VPS25	0.0203499	0.0132016	0.511085	-4.31413
VPS26A	-0.0633164	0.0701997	0.316153	-2.58363
VPS28	0.20891	0.661842	0.0505717	0.671513
VPS29	0.034889	0.0154475	0.489413	-4.15474
VPS35	-0.155396	0.980783	0.00200225	3.93255
VPS45	-0.0979268	0.0565782	0.331777	-2.81389
VPS4B	0.145647	0.530668	0.0788143	0.122825
VTA1	0.171071	0.790494	0.0256274	01,01,3279
VTN	-0.126615	0.0766569	0.302981	-2.48866
WARS	-0.0235677	0.0091913	0.5611	-4.68026
WDR1	0.369029	1	0	54.2359
WDR36	-0.181814	0.640126	0.0562862	0.575911
WDR5	0.22132	0.989154	0.000976971	4.51301
WDR77	0.059699	0.0308987	0.409047	-3.44566
WFS1	0.225168	0.590359	0.0612054	0.365448
XPNPEP1	0.109788	0.999996	1.96887e-07	01,12,5156
XPO1	0.0280892	0.00679598	0.581669	-4.98461
XPO5	-0.135511	0.0902228	0.284847	-2.31092
XPO7	0.0771954	0.0906928	0.284075	-2.30521
XPOT	-0.068036	0.0245613	0.439526	-3.68171
XRCC5	0.243	1	4.49085e-15	29.5825
XRCC6	0.234341	1	7.82676e-13	24.9452
XRN2	0.166071	0.865869	0.0144262	1.86492
YARS	0.202947	1	1.36622e-10	20.1174
YES1	-0.224385	0.272163	0.160918	-0.983675
YTHDF3	0.0489785	0.0179069	0.47316	-4.0045
YWHAB	-0.17634	0.0463344	0.357508	-3.02443
YWHAE	0.0762375	0.0612965	0.324023	-2.72878
YWHAG	0.120522	0.393597	0.120268	-0.432216
YWHAH	0.207791	0.999753	2.11479e-05	8.30527
YWHAQ	-0.0258429	0.0104358	0.547722	-4.55202
YWHAZ	0.110199	0.430666	0.109474	-0.279135
ZC3H15	0.079609	0.033288	0.398187	-3.3687
ZNF207	0.151048	0.291016	0.153238	-0.890454
ZYX	0.169173	0.977713	0.00237388	3.78119
